# Supplementary material for: Improvement in fruit yield and tolerance to salinity of tomato plants fertigated with micronutrient amounts of iodine
Source: Sci Rep. 2022 Aug 29;12:14655. doi: 10.1038/s41598-022-18301-w (PMC9424290; doi:10.1038/s41598-022-18301-w)
Supplement: Supplementary file 2 — Supplementary Information 2. [file 41598_2022_18301_MOESM2_ESM.xlsx]

## Sheet: Fig. 1
			Fig. 1b	Fig. 1c	Fig. 1d	Fig. 1e
Treatment	NaCl	KIO3	Plant height (cm)	Shoot FW (g)	Shoot DW (g)	Fruit yield DW (g)
NaCl 0 mM + KIO3 0 µM	0 mM	0 µM	15	14.8	1.7501	1.652
NaCl 0 mM + KIO3 0 µM	0 mM	0 µM	14	14.3	1.5	1.436
NaCl 0 mM + KIO3 0 µM	0 mM	0 µM	14	15.2	1.908	1.23
NaCl 0 mM + KIO3 0 µM	0 mM	0 µM	11	12.9	1.636	1.244
NaCl 0 mM + KIO3 0 µM	0 mM	0 µM	11	16.5	1.772	1.674
NaCl 0 mM + KIO3 0 µM	0 mM	0 µM	15	20.8	2.515	1.511
NaCl 0 mM + KIO3 0 µM	0 mM	0 µM	14	14.5	1.89	1.401
NaCl 0 mM + KIO3 0 µM	0 mM	0 µM	17	15.6	1.938	1.961
NaCl 0 mM + KIO3 0 µM	0 mM	0 µM	15	21.4	2.623	1.446
NaCl 0 mM + KIO3 0 µM	0 mM	0 µM	14.5	13.4	1.712	1.035
NaCl 0 mM + KIO3 0 µM	0 mM	0 µM	11	12.3	1.487	1.61
NaCl 0 mM + KIO3 0 µM	0 mM	0 µM	18	14.7	1.687	2.081
NaCl 25 mM + KIO3 0 µM	25 mM	0 µM	15	8.5	0.985	2.255
NaCl 25 mM + KIO3 0 µM	25 mM	0 µM	11	11.5	1.28	1.461
NaCl 25 mM + KIO3 0 µM	25 mM	0 µM	13	21.6	2.316	1.189
NaCl 25 mM + KIO3 0 µM	25 mM	0 µM	11	14.6	1.641	1.783
NaCl 25 mM + KIO3 0 µM	25 mM	0 µM	12	12.4	1.469	1.25
NaCl 25 mM + KIO3 0 µM	25 mM	0 µM	13	19.8	2.156	1.332
NaCl 25 mM + KIO3 0 µM	25 mM	0 µM	15	15.7	1.922	2.17
NaCl 25 mM + KIO3 0 µM	25 mM	0 µM	12	12	1.112	1.3
NaCl 25 mM + KIO3 0 µM	25 mM	0 µM	11	20.6	2.167	1.041
NaCl 25 mM + KIO3 0 µM	25 mM	0 µM	14	10.4	1.378	2.478
NaCl 25 mM + KIO3 0 µM	25 mM	0 µM	9	9.1	0.971	2.391
NaCl 25 mM + KIO3 0 µM	25 mM	0 µM	15	24	2.771	1.006
NaCl 50 mM + KIO3 0 µM	50 mM	0 µM	13	15.3	1.87	1.957
NaCl 50 mM + KIO3 0 µM	50 mM	0 µM	12	14.2	1.813	2.15
NaCl 50 mM + KIO3 0 µM	50 mM	0 µM	15	16.2	1.742	2.382
NaCl 50 mM + KIO3 0 µM	50 mM	0 µM	14	15	1.696	1.759
NaCl 50 mM + KIO3 0 µM	50 mM	0 µM	15	15.9	1.847	1.191
NaCl 50 mM + KIO3 0 µM	50 mM	0 µM	10	12.7	1.752	2.121
NaCl 50 mM + KIO3 0 µM	50 mM	0 µM	11	9.2	1.85	1.809
NaCl 50 mM + KIO3 0 µM	50 mM	0 µM	15	16.6	1.834	2.458
NaCl 50 mM + KIO3 0 µM	50 mM	0 µM	14	12.5	1.927	1.411
NaCl 50 mM + KIO3 0 µM	50 mM	0 µM	13	14.7	1.321	1.023
NaCl 50 mM + KIO3 0 µM	50 mM	0 µM	9	18.9	1.919	2.221
NaCl 50 mM + KIO3 0 µM	50 mM	0 µM	10	10.3	1.78	2.423
NaCl 150 mM + KIO3 0 µM	150 mM	0 µM	8	11.5	1.267	1.085
NaCl 150 mM + KIO3 0 µM	150 mM	0 µM	9	13	1.608	1
NaCl 150 mM + KIO3 0 µM	150 mM	0 µM	9.5	10	1.543	1.444
NaCl 150 mM + KIO3 0 µM	150 mM	0 µM	10	11.9	1.653	1.268
NaCl 150 mM + KIO3 0 µM	150 mM	0 µM	11	14.7	1.901	1.019
NaCl 150 mM + KIO3 0 µM	150 mM	0 µM	11.5	13.7	1.67	1.053
NaCl 150 mM + KIO3 0 µM	150 mM	0 µM	10	10.5	1.534	1.085
NaCl 150 mM + KIO3 0 µM	150 mM	0 µM	10.5	13.3	1.74	1
NaCl 150 mM + KIO3 0 µM	150 mM	0 µM	9	14.6	2.254	1.444
NaCl 150 mM + KIO3 0 µM	150 mM	0 µM	8.5	17.4	1.568	1.168
NaCl 150 mM + KIO3 0 µM	150 mM	0 µM	11	10.2	0.993	1.12
NaCl 150 mM + KIO3 0 µM	150 mM	0 µM	10	9.6	1.523	1.164
NaCl 0 mM + KIO3 50 µM	0 mM	50 µM	14	15.1	1.867	2.299
NaCl 0 mM + KIO3 50 µM	0 mM	50 µM	12	17.3	2.114	1.701
NaCl 0 mM + KIO3 50 µM	0 mM	50 µM	18	15.9	2.127	2.161
NaCl 0 mM + KIO3 50 µM	0 mM	50 µM	15	14.4	2.019	2.267
NaCl 0 mM + KIO3 50 µM	0 mM	50 µM	16	15.6	2.041	2.328
NaCl 0 mM + KIO3 50 µM	0 mM	50 µM	16	13.6	1.766	2.285
NaCl 0 mM + KIO3 50 µM	0 mM	50 µM	13	17.7	2.004	1.443
NaCl 0 mM + KIO3 50 µM	0 mM	50 µM	12	15.8	2.111	2.384
NaCl 0 mM + KIO3 50 µM	0 mM	50 µM	16	13.5	2.046	2.023
NaCl 0 mM + KIO3 50 µM	0 mM	50 µM	14	16.3	2.27	2.367
NaCl 0 mM + KIO3 50 µM	0 mM	50 µM	10	13.6	1.972	2.628
NaCl 0 mM + KIO3 50 µM	0 mM	50 µM	15	18.7	1.735	1.405
NaCl 0 mM + KIO3 100 µM	0 mM	100 µM	11	17	1.943	1.155
NaCl 0 mM + KIO3 100 µM	0 mM	100 µM	15	11	1.617	2.289
NaCl 0 mM + KIO3 100 µM	0 mM	100 µM	9	14.7	1.769	1.677
NaCl 0 mM + KIO3 100 µM	0 mM	100 µM	16	15.2	2.119	2.082
NaCl 0 mM + KIO3 100 µM	0 mM	100 µM	14	19.9	2.825	2.061
NaCl 0 mM + KIO3 100 µM	0 mM	100 µM	16	14.4	1.922	2.09
NaCl 0 mM + KIO3 100 µM	0 mM	100 µM	17	15.3	2.054	2.294
NaCl 0 mM + KIO3 100 µM	0 mM	100 µM	15	17.9	2.29	1.979
NaCl 0 mM + KIO3 100 µM	0 mM	100 µM	16	20.4	2.832	1.111
NaCl 0 mM + KIO3 100 µM	0 mM	100 µM	11	15.6	1.432	2.267
NaCl 0 mM + KIO3 100 µM	0 mM	100 µM	16	9.5	1.586	2.57
NaCl 0 mM + KIO3 100 µM	0 mM	100 µM	14	17.3	2.356	1.837
NaCl 25 mM + KIO3 50 µM	25 mM	50 µM	16	16.8	2.105	2.679
NaCl 25 mM + KIO3 50 µM	25 mM	50 µM	11	12.3	1.46	1.375
NaCl 25 mM + KIO3 50 µM	25 mM	50 µM	15	15.1	1.976	1.869
NaCl 25 mM + KIO3 50 µM	25 mM	50 µM	15	14.4	2.249	2.227
NaCl 25 mM + KIO3 50 µM	25 mM	50 µM	10	12.9	1.688	1.716
NaCl 25 mM + KIO3 50 µM	25 mM	50 µM	14	15.9	1.95	1.928
NaCl 25 mM + KIO3 50 µM	25 mM	50 µM	16	15.9	2.06	2.295
NaCl 25 mM + KIO3 50 µM	25 mM	50 µM	17	17.3	2.482	2.788
NaCl 25 mM + KIO3 50 µM	25 mM	50 µM	14	14.5	1.833	2.447
NaCl 25 mM + KIO3 50 µM	25 mM	50 µM	11	12.6	1.734	1.055
NaCl 25 mM + KIO3 50 µM	25 mM	50 µM	14	10.7	1.302	1.555
NaCl 25 mM + KIO3 50 µM	25 mM	50 µM	14	18.4	2.234	2.227
NaCl 50 mM + KIO3 50 µM	50 mM	50 µM	15.5	21	2.61	2.252
NaCl 50 mM + KIO3 50 µM	50 mM	50 µM	12	12	1.474	1.141
NaCl 50 mM + KIO3 50 µM	50 mM	50 µM	10	14.8	1.842	1.412
NaCl 50 mM + KIO3 50 µM	50 mM	50 µM	18	12.7	1.719	1.633
NaCl 50 mM + KIO3 50 µM	50 mM	50 µM	13	14.6	1.711	1.75
NaCl 50 mM + KIO3 50 µM	50 mM	50 µM	16	12.4	1.626	1.702
NaCl 50 mM + KIO3 50 µM	50 mM	50 µM	11	14.7	1.843	2.477
NaCl 50 mM + KIO3 50 µM	50 mM	50 µM	12	15.7	1.761	2.541
NaCl 50 mM + KIO3 50 µM	50 mM	50 µM	17.5	7	0.975	0.928
NaCl 50 mM + KIO3 50 µM	50 mM	50 µM	13	10.5	1.653	2.075
NaCl 50 mM + KIO3 50 µM	50 mM	50 µM	15	16.4	1.956	2.294
NaCl 50 mM + KIO3 50 µM	50 mM	50 µM	14	23	2.843	0.987
NaCl 150 mM + KIO3 50 µM	150 mM	50 µM	15.5	10.7	1.487	2.103
NaCl 150 mM + KIO3 50 µM	150 mM	50 µM	14	13.7	1.699	2.511
NaCl 150 mM + KIO3 50 µM	150 mM	50 µM	10	8.7	1.246	0.605
NaCl 150 mM + KIO3 50 µM	150 mM	50 µM	12	10.1	1.599	1.185
NaCl 150 mM + KIO3 50 µM	150 mM	50 µM	11.5	12.9	1.915	1.586
NaCl 150 mM + KIO3 50 µM	150 mM	50 µM	11	12.8	1.893	1.463
NaCl 150 mM + KIO3 50 µM	150 mM	50 µM	13	11.8	1.945	2.697
NaCl 150 mM + KIO3 50 µM	150 mM	50 µM	12	16.5	1.942	0.934
NaCl 150 mM + KIO3 50 µM	150 mM	50 µM	9	7.7	0.784	1.234
NaCl 150 mM + KIO3 50 µM	150 mM	50 µM	14	15.2	1.854	1.702
NaCl 150 mM + KIO3 50 µM	150 mM	50 µM	14	11.1	1.874	1.034
NaCl 150 mM + KIO3 50 µM	150 mM	50 µM	11	9	1.405	1.566
NaCl 25 mM + KIO3 100 µM	25 mM	100 µM	10.5	16.6	2.068	2.007
NaCl 25 mM + KIO3 100 µM	25 mM	100 µM	13	18.6	2.28	1.561
NaCl 25 mM + KIO3 100 µM	25 mM	100 µM	11	19.5	2.542	2.121
NaCl 25 mM + KIO3 100 µM	25 mM	100 µM	15	13.3	1.95	3.055
NaCl 25 mM + KIO3 100 µM	25 mM	100 µM	18	14.6	1.965	2.065
NaCl 25 mM + KIO3 100 µM	25 mM	100 µM	16	8.7	1.882	2.068
NaCl 25 mM + KIO3 100 µM	25 mM	100 µM	18	9.5	2.025	2.826
NaCl 25 mM + KIO3 100 µM	25 mM	100 µM	10	8.2	1.634	2.703
NaCl 25 mM + KIO3 100 µM	25 mM	100 µM	15	11.3	1.945	2.111
NaCl 25 mM + KIO3 100 µM	25 mM	100 µM	16	8.4	1.734	1.332
NaCl 25 mM + KIO3 100 µM	25 mM	100 µM	17	20.3	2.613	3.05
NaCl 25 mM + KIO3 100 µM	25 mM	100 µM	12	23.7	2.602	2.893
NaCl 50 mM + KIO3 100 µM	50 mM	100 µM	10.5	8.5	1.972	1.726
NaCl 50 mM + KIO3 100 µM	50 mM	100 µM	16.5	12.6	2.098	1.711
NaCl 50 mM + KIO3 100 µM	50 mM	100 µM	15	11.7	1.728	2.216
NaCl 50 mM + KIO3 100 µM	50 mM	100 µM	14	10.7	1.595	1.553
NaCl 50 mM + KIO3 100 µM	50 mM	100 µM	17	12.8	1.874	1.924
NaCl 50 mM + KIO3 100 µM	50 mM	100 µM	10.5	11.4	1.566	2.362
NaCl 50 mM + KIO3 100 µM	50 mM	100 µM	15	11.8	1.915	2.038
NaCl 50 mM + KIO3 100 µM	50 mM	100 µM	14	11.3	1.981	2.407
NaCl 50 mM + KIO3 100 µM	50 mM	100 µM	13	16.6	2.644	1.263
NaCl 50 mM + KIO3 100 µM	50 mM	100 µM	14	18.5	2.28	2.105
NaCl 50 mM + KIO3 100 µM	50 mM	100 µM	17	19.6	2.32	2.643
NaCl 50 mM + KIO3 100 µM	50 mM	100 µM	10	16.3	2.32	1.943
NaCl 150 mM + KIO3 100 µM	150 mM	100 µM	9	8.5	1.702	1.29
NaCl 150 mM + KIO3 100 µM	150 mM	100 µM	8	12.1	1.996	1.646
NaCl 150 mM + KIO3 100 µM	150 mM	100 µM	8	11.6	2.02	1.32
NaCl 150 mM + KIO3 100 µM	150 mM	100 µM	9	11.5	1.672	1.453
NaCl 150 mM + KIO3 100 µM	150 mM	100 µM	14	10.5	2.108	2.48
NaCl 150 mM + KIO3 100 µM	150 mM	100 µM	15	17.6	2.187	1.548
NaCl 150 mM + KIO3 100 µM	150 mM	100 µM	15	10.6	2.238	1.526
NaCl 150 mM + KIO3 100 µM	150 mM	100 µM	9	19.9	2.434	2.253
NaCl 150 mM + KIO3 100 µM	150 mM	100 µM	17	16.8	2.387	2.723
NaCl 150 mM + KIO3 100 µM	150 mM	100 µM	9	9.8	1.712	0.813
NaCl 150 mM + KIO3 100 µM	150 mM	100 µM	15	7.8	1.534	0.782
NaCl 150 mM + KIO3 100 µM	150 mM	100 µM	12	6.7	1.347	1.623

## Sheet: Fig. 2b,c,d
			Fig. 2b	Fig. 2c	Fig. 2d
Treatment	NaCl	KIO3	Plant height (cm)	Shoot FW (g)	Shoot DW (g)
control	0 mM	0 µM	150	620	67
control	0 mM	0 µM	160	520	46.8
control	0 mM	0 µM	160	520	51.3
control	0 mM	0 µM	150	530	54
control	0 mM	0 µM	150	490	55.8
control	0 mM	0 µM	168	550	67
control	0 mM	0 µM	150	475	46.7
control	0 mM	0 µM	170	515	61.8
control	0 mM	0 µM	175	555	76.5
control	0 mM	0 µM	160	460	55.5
control	0 mM	0 µM	160	615	76.9
control	0 mM	0 µM	150	595	70.4
control	0 mM	0 µM	151	540	69.3
NaCl 30 mM	30 mM	0 µM	136	590	68.3
NaCl 30 mM	30 mM	0 µM	167	555	71.3
NaCl 30 mM	30 mM	0 µM	156	435	51.6
NaCl 30 mM	30 mM	0 µM	147	495	61.7
NaCl 30 mM	30 mM	0 µM	160	510	61.3
NaCl 30 mM	30 mM	0 µM	155	475	59.8
NaCl 30 mM	30 mM	0 µM	142	485	59.5
NaCl 30 mM	30 mM	0 µM	151	430	57.1
NaCl 30 mM	30 mM	0 µM	162	475	57.7
NaCl 30 mM	30 mM	0 µM	153	535	67.6
NaCl 30 mM	30 mM	0 µM	160	480	63.6
NaCl 30 mM	30 mM	0 µM	161	480	63.6
NaCl 30 mM	30 mM	0 µM	163	400	56
NaCl 60 mM	60 mM	0 µM	134	440	49.8
NaCl 60 mM	60 mM	0 µM	140	500	63.2
NaCl 60 mM	60 mM	0 µM	144	370	43.2
NaCl 60 mM	60 mM	0 µM	160	430	54.7
NaCl 60 mM	60 mM	0 µM	153	495	63.7
NaCl 60 mM	60 mM	0 µM	138	530	65.9
NaCl 60 mM	60 mM	0 µM	142	465	60.5
NaCl 60 mM	60 mM	0 µM	149	515	64.9
NaCl 60 mM	60 mM	0 µM	149	465	58.1
NaCl 60 mM	60 mM	0 µM	150	470	63.9
NaCl 60 mM	60 mM	0 µM	166	410	52.1
NaCl 60 mM	60 mM	0 µM	144	470	55.5
NaCl 60 mM	60 mM	0 µM	151	460	60.3
KIO3 0.20 µM	0 mM	0.20 µM	160	550	63.1
KIO3 0.20 µM	0 mM	0.20 µM	161	805	105.5
KIO3 0.20 µM	0 mM	0.20 µM	170	670	83.5
KIO3 0.20 µM	0 mM	0.20 µM	160	375	105.8
KIO3 0.20 µM	0 mM	0.20 µM	160	595	69.1
KIO3 0.20 µM	0 mM	0.20 µM	165	550	60
KIO3 0.20 µM	0 mM	0.20 µM	157	400	49.2
KIO3 0.20 µM	0 mM	0.20 µM	157	565	72.8
KIO3 0.20 µM	0 mM	0.20 µM	165	645	77
KIO3 0.20 µM	0 mM	0.20 µM	156	635	77.2
KIO3 0.20 µM	0 mM	0.20 µM	166	620	66.6
KIO3 0.20 µM	0 mM	0.20 µM	160	655	85.9
KIO3 0.20 µM	0 mM	0.20 µM	178	730	86.7
KIO3 10 µM	0 mM	10 µM	169	765	76.7
KIO3 10 µM	0 mM	10 µM	165	645	77.7
KIO3 10 µM	0 mM	10 µM	172	660	73.4
KIO3 10 µM	0 mM	10 µM	184	665	76.9
KIO3 10 µM	0 mM	10 µM	165	955	120.3
KIO3 10 µM	0 mM	10 µM	174	800	99.5
KIO3 10 µM	0 mM	10 µM	182	665	84.1
KIO3 10 µM	0 mM	10 µM	177	795	91.5
KIO3 10 µM	0 mM	10 µM	175	640	72.1
KIO3 10 µM	0 mM	10 µM	181	750	95.5
KIO3 10 µM	0 mM	10 µM	171	560	66.4
KIO3 10 µM	0 mM	10 µM	163	580	65.4
KIO3 10 µM	0 mM	10 µM	157	560	84.2
NaCl 30 mM + KIO3 0.20 µM	30 mM	0.20 µM	150	535	62.2
NaCl 30 mM + KIO3 0.20 µM	30 mM	0.20 µM	145	460	54.5
NaCl 30 mM + KIO3 0.20 µM	30 mM	0.20 µM	176	470	61.9
NaCl 30 mM + KIO3 0.20 µM	30 mM	0.20 µM	161	510	52
NaCl 30 mM + KIO3 0.20 µM	30 mM	0.20 µM	166	580	67.5
NaCl 30 mM + KIO3 0.20 µM	30 mM	0.20 µM	153	465	54.3
NaCl 30 mM + KIO3 0.20 µM	30 mM	0.20 µM	140	545	64.4
NaCl 30 mM + KIO3 0.20 µM	30 mM	0.20 µM	167	525	62.9
NaCl 30 mM + KIO3 0.20 µM	30 mM	0.20 µM	149	365	48.1
NaCl 30 mM + KIO3 0.20 µM	30 mM	0.20 µM	161	555	68.6
NaCl 30 mM + KIO3 0.20 µM	30 mM	0.20 µM	147	595	67.5
NaCl 30 mM + KIO3 0.20 µM	30 mM	0.20 µM	160	685	82.2
NaCl 30 mM + KIO3 0.20 µM	30 mM	0.20 µM	159	510	58.4
NaCl 30 mM + KIO3 10 µM	30 mM	10 µM	157	775	62.7
NaCl 30 mM + KIO3 10 µM	30 mM	10 µM	150	580	64.9
NaCl 30 mM + KIO3 10 µM	30 mM	10 µM	163	550	63.9
NaCl 30 mM + KIO3 10 µM	30 mM	10 µM	173	450	49.8
NaCl 30 mM + KIO3 10 µM	30 mM	10 µM	148	460	51.7
NaCl 30 mM + KIO3 10 µM	30 mM	10 µM	154	555	66.1
NaCl 30 mM + KIO3 10 µM	30 mM	10 µM	165	565	64.2
NaCl 30 mM + KIO3 10 µM	30 mM	10 µM	160	630	75.3
NaCl 30 mM + KIO3 10 µM	30 mM	10 µM	170	570	66.2
NaCl 30 mM + KIO3 10 µM	30 mM	10 µM	156	500	64.6
NaCl 30 mM + KIO3 10 µM	30 mM	10 µM	146	665	75.5
NaCl 30 mM + KIO3 10 µM	30 mM	10 µM	154	590	69.2
NaCl 30 mM + KIO3 10 µM	30 mM	10 µM	152	635	76.2
NaCl 60 mM + KIO3 0.20 µM	60 mM	0.20 µM	147	495	56.3
NaCl 60 mM + KIO3 0.20 µM	60 mM	0.20 µM	161	405	47.4
NaCl 60 mM + KIO3 0.20 µM	60 mM	0.20 µM	135	485	55.4
NaCl 60 mM + KIO3 0.20 µM	60 mM	0.20 µM	151	565	59
NaCl 60 mM + KIO3 0.20 µM	60 mM	0.20 µM	166	700	86.7
NaCl 60 mM + KIO3 0.20 µM	60 mM	0.20 µM	155	415	49.1
NaCl 60 mM + KIO3 0.20 µM	60 mM	0.20 µM	133	495	57.8
NaCl 60 mM + KIO3 0.20 µM	60 mM	0.20 µM	150	515	69
NaCl 60 mM + KIO3 0.20 µM	60 mM	0.20 µM	155	445	52.3
NaCl 60 mM + KIO3 0.20 µM	60 mM	0.20 µM	163	300	40.1
NaCl 60 mM + KIO3 0.20 µM	60 mM	0.20 µM	133	430	50.4
NaCl 60 mM + KIO3 0.20 µM	60 mM	0.20 µM	162	405	58.1
NaCl 60 mM + KIO3 0.20 µM	60 mM	0.20 µM	149	375	49.2
NaCl 60 mM + KIO3 10 µM	60 mM	10 µM	149	450	53.1
NaCl 60 mM + KIO3 10 µM	60 mM	10 µM	170	465	56.5
NaCl 60 mM + KIO3 10 µM	60 mM	10 µM	143	460	53.1
NaCl 60 mM + KIO3 10 µM	60 mM	10 µM	151	380	45.5
NaCl 60 mM + KIO3 10 µM	60 mM	10 µM	164	400	58.9
NaCl 60 mM + KIO3 10 µM	60 mM	10 µM	142	515	61.8
NaCl 60 mM + KIO3 10 µM	60 mM	10 µM	153	465	59.9
NaCl 60 mM + KIO3 10 µM	60 mM	10 µM	139	505	59.4
NaCl 60 mM + KIO3 10 µM	60 mM	10 µM	151	400	51
NaCl 60 mM + KIO3 10 µM	60 mM	10 µM	157	490	58.5
NaCl 60 mM + KIO3 10 µM	60 mM	10 µM	142	415	61.4
NaCl 60 mM + KIO3 10 µM	60 mM	10 µM	159	370	47.7
NaCl 60 mM + KIO3 10 µM	60 mM	10 µM	156	490	64.6

## Sheet: Fig. 2 e
Leaf proline content
			Fig. 2e
Treatment	NaCl	KIO3	proline
			n mol·mg-1 FW
Control	0 mM	0 µM	2.68076
Control	0 mM	0 µM	2.87737
Control	0 mM	0 µM	3.73693
30 mM NaCl + 0 µM KIO3	30 mM	0 µM	3.26931
30 mM NaCl + 0 µM KIO3	30 mM	0 µM	2.77085
30 mM NaCl + 0 µM KIO3	30 mM	0 µM	2.62186
60 mM NaCl + 0 µM KIO3	60 mM	0 µM	4.9365
60 mM NaCl + 0 µM KIO3	60 mM	0 µM	5.71106
60 mM NaCl + 0 µM KIO3	60 mM	0 µM	5.20632
0 mM NaCl + 0.2 µM KIO3	0 mM	0.2 µM	1.52939
0 mM NaCl + 0.2 µM KIO3	0 mM	0.2 µM	1.87978
0 mM NaCl + 0.2 µM KIO3	0 mM	0.2 µM	1.8669
0 mM NaCl + 10 µM KIO3	0 mM	10 µM	1.51271
0 mM NaCl + 10 µM KIO3	0 mM	10 µM	2.07091
0 mM NaCl + 10 µM KIO3	0 mM	10 µM	1.9616
30 mM NaCl + 0.2 µM KIO3	30 mM	0.2 µM	2.66502
30 mM NaCl + 0.2 µM KIO3	30 mM	0.2 µM	2.19423
30 mM NaCl + 0.2 µM KIO3	30 mM	0.2 µM	2.35423
30 mM NaCl + 10 µM KIO3	30 mM	10 µM	2.96486
30 mM NaCl + 10 µM KIO3	30 mM	10 µM	2.60035
30 mM NaCl + 10 µM KIO3	30 mM	10 µM	2.28338
60 mM NaCl + 0.2 µM KIO3	60 mM	0.2 µM	5.30128
60 mM NaCl + 0.2 µM KIO3	60 mM	0.2 µM	5.13564
60 mM NaCl + 0.2 µM KIO3	60 mM	0.2 µM	3.74518
60 mM NaCl + 10 µM KIO3	60 mM	10 µM	3.5531
60 mM NaCl + 10 µM KIO3	60 mM	10 µM	3.26605
60 mM NaCl + 10 µM KIO3	60 mM	10 µM	3.82437

## Sheet: Fig. 3b
total weight of all the fruits produced by n=27 plants (distributed on 9 different benches;3 plants/bench)
(see below for data details)
											Fig. 3b
bench	Treatment	NaCl	KIO3	1st truss	2nd truss	3rd truss	4th truss	5th truss	Total yield		Total yield
									g/plant		kg/plant
1st bench	Control	0 mM	0 µM	291.77	532.8	392.83	260.87	191.8	1670.07		1.67007
2nd bench	Control	0 mM	0 µM	312.2	422.1	329.83	398.23	244.6	1706.96		1.70696
3rd bench	Control	0 mM	0 µM	313.03	332.23	442.4	229.77	274.33	1591.76		1.59176
4rd bench	Control	0 mM	0 µM	313.6	366.8	444.07	338.57	121.7	1584.74		1.58474
5th bench	Control	0 mM	0 µM	290.6	395.27	518.07	391.5	350.23	1945.67		1.94567
6th bench	Control	0 mM	0 µM	327.03	406.93	385.73	287.77	386.8	1794.26		1.79426
7th bench	Control	0 mM	0 µM	444.53	356.63	494.23	280.57	243.63	1819.59		1.81959
8th bench	Control	0 mM	0 µM	356.77	403.83	495.63	402.23	392.4	2050.86		2.05086
9th bench	Control	0 mM	0 µM	298.73	281.03	433.37	273.37	300.33	1586.83		1.58683
1st bench	30 mM NaCl + 0 µM KIO3	30 mM	0 µM	339.5	366.13	422.57	216.83	180.2	1525.23		1.52523
2nd bench	30 mM NaCl + 0 µM KIO3	30 mM	0 µM	271.13	489.37	337.93	321.83	255.47	1675.73		1.67573
3rd bench	30 mM NaCl + 0 µM KIO3	30 mM	0 µM	355.2	469.3	395.87	196.4	247.27	1664.04		1.66404
4rd bench	30 mM NaCl + 0 µM KIO3	30 mM	0 µM	314.37	380.4	385.87	222.2	307.3	1610.14		1.61014
5th bench	30 mM NaCl + 0 µM KIO3	30 mM	0 µM	336.83	419.6	376.73	290.03	218.37	1641.56		1.64156
6th bench	30 mM NaCl + 0 µM KIO3	30 mM	0 µM	278.67	360.1	408.63	321.77	275.83	1645		1.645
7th bench	30 mM NaCl + 0 µM KIO3	30 mM	0 µM	320.07	463.93	399.03	446.75	531	2160.78		2.16078
8th bench	30 mM NaCl + 0 µM KIO3	30 mM	0 µM	305.33	384.47	524.37	283.97	215.53	1713.67		1.71367
9th bench	30 mM NaCl + 0 µM KIO3	30 mM	0 µM	340.63	442.53	500.23	221.33	167.27	1671.99		1.67199
1st bench	60 mM NaCl + 0 µM KIO3	60 mM	0 µM	312.7	357.23	366.23	248.53	148.43	1433.12		1.43312
2nd bench	60 mM NaCl + 0 µM KIO3	60 mM	0 µM	351.9	346.4	298.63	161.9	114.53	1273.36		1.27336
3rd bench	60 mM NaCl + 0 µM KIO3	60 mM	0 µM	294.4	272.53	327.5	202.93	264.7	1362.06		1.36206
4rd bench	60 mM NaCl + 0 µM KIO3	60 mM	0 µM	272.93	311.13	270.33	221.3	275.33	1351.02		1.35102
5th bench	60 mM NaCl + 0 µM KIO3	60 mM	0 µM	222.17	367.57	254.9	221.13	220.03	1285.8		1.2858
6th bench	60 mM NaCl + 0 µM KIO3	60 mM	0 µM	227.2	366.93	357.3	186.77	181.97	1320.17		1.32017
7th bench	60 mM NaCl + 0 µM KIO3	60 mM	0 µM	209.27	203.37	335.7	201.6	194.45	1144.39		1.14439
8th bench	60 mM NaCl + 0 µM KIO3	60 mM	0 µM	275.93	320.7	324.4	238.17	124.77	1283.97		1.28397
9th bench	60 mM NaCl + 0 µM KIO3	60 mM	0 µM	280.4	353.97	314.43	252.43	197.97	1399.2		1.3992
1st bench	0 mM NaCl + 0.2 µM KIO3	0 mM	0.2 µM	351.27	373.37	519.93	407.5	436.2	2088.27		2.08827
2nd bench	0 mM NaCl + 0.2 µM KIO3	0 mM	0.2 µM	410.9	632.57	519	514.3	560.35	2637.12		2.63712
3rd bench	0 mM NaCl + 0.2 µM KIO3	0 mM	0.2 µM	384.67	348.3	338.63	315.8	461.6	1849		1.849
4rd bench	0 mM NaCl + 0.2 µM KIO3	0 mM	0.2 µM	407	293.47	450.7	433.23	382.37	1966.77		1.96677
5th bench	0 mM NaCl + 0.2 µM KIO3	0 mM	0.2 µM	361.63	423.73	467.13	426.5	429.77	2108.76		2.10876
6th bench	0 mM NaCl + 0.2 µM KIO3	0 mM	0.2 µM	324.4	468.3	557.9	338.27	391.37	2080.24		2.08024
7th bench	0 mM NaCl + 0.2 µM KIO3	0 mM	0.2 µM	308.63	584.83	580.9	439.13	229.23	2142.72		2.14272
8th bench	0 mM NaCl + 0.2 µM KIO3	0 mM	0.2 µM	399.17	532.1	436.17	289.07	485.1	2141.61		2.14161
9th bench	0 mM NaCl + 0.2 µM KIO3	0 mM	0.2 µM	375.8	408.27	483.37	562.67	414.77	2244.88		2.24488
1st bench	0 mM NaCl + 10 µM KIO3	0 mM	10 µM	376.9	712.93	610.77	464.35	484.25	2649.2		2.6492
2nd bench	0 mM NaCl + 10 µM KIO3	0 mM	10 µM	406.5	723.9	492.43	435.07	363.1	2421		2.421
3rd bench	0 mM NaCl + 10 µM KIO3	0 mM	10 µM	377	559.07	692.57	348.2	326.6	2303.44		2.30344
4rd bench	0 mM NaCl + 10 µM KIO3	0 mM	10 µM	401.6	610.7	675.4	525.17	354.2	2567.07		2.56707
5th bench	0 mM NaCl + 10 µM KIO3	0 mM	10 µM	384.4	250.83	516.63	482.03	685.03	2318.92		2.31892
6th bench	0 mM NaCl + 10 µM KIO3	0 mM	10 µM	427.17	638.03	472.93	322.8	508.65	2369.58		2.36958
7th bench	0 mM NaCl + 10 µM KIO3	0 mM	10 µM	414.77	540.83	489.9	585.05	599.5	2630.05		2.63005
8th bench	0 mM NaCl + 10 µM KIO3	0 mM	10 µM	438.43	469.63	547	485.9	462.73	2403.69		2.40369
9th bench	0 mM NaCl + 10 µM KIO3	0 mM	10 µM	477.2	627.13	650.5	376.7	604.9	2736.43		2.73643
1st bench	30 mM NaCl + 0.2 µM KIO3	30 mM	0.2 µM	386.47	417.6	393.07	265.17	412	1874.31		1.87431
2nd bench	30 mM NaCl + 0.2 µM KIO3	30 mM	0.2 µM	277	520.03	337.23	258.53	317.37	1710.16		1.71016
3rd bench	30 mM NaCl + 0.2 µM KIO3	30 mM	0.2 µM	254.3	471.63	502.7	283.97	322.7	1835.3		1.8353
4rd bench	30 mM NaCl + 0.2 µM KIO3	30 mM	0.2 µM	284.7	415.67	450.1	346.57	327.95	1824.99		1.82499
5th bench	30 mM NaCl + 0.2 µM KIO3	30 mM	0.2 µM	461.67	297.33	402.93	316.07	260.57	1738.57		1.73857
6th bench	30 mM NaCl + 0.2 µM KIO3	30 mM	0.2 µM	261.23	346.6	375.2	302.13	327.5	1612.66		1.61266
7th bench	30 mM NaCl + 0.2 µM KIO3	30 mM	0.2 µM	485.53	369.43	295.53	291.87	315.95	1758.31		1.75831
8th bench	30 mM NaCl + 0.2 µM KIO3	30 mM	0.2 µM	355.67	446.4	342.67	312.87	284.93	1742.54		1.74254
9th bench	30 mM NaCl + 0.2 µM KIO3	30 mM	0.2 µM	320.27	491.63	413.43	292.87	257.6	1775.8		1.7758
1st bench	30 mM NaCl + 10 µM KIO3	30 mM	10 µM	393	397.7	402.37	322.27	429.87	1945.21		1.94521
2nd bench	30 mM NaCl + 10 µM KIO3	30 mM	10 µM	379.6	490.57	334.2	321.27	348.67	1874.31		1.87431
3rd bench	30 mM NaCl + 10 µM KIO3	30 mM	10 µM	411.17	354.1	416.93	296.5	250.97	1729.67		1.72967
4rd bench	30 mM NaCl + 10 µM KIO3	30 mM	10 µM	384.87	509.17	522.23	311.57	454.07	2181.91		2.18191
5th bench	30 mM NaCl + 10 µM KIO3	30 mM	10 µM	261.47	451.83	547.27	331.43	576.53	2168.53		2.16853
6th bench	30 mM NaCl + 10 µM KIO3	30 mM	10 µM	424	383.63	362.33	334.53	345.2	1849.69		1.84969
7th bench	30 mM NaCl + 10 µM KIO3	30 mM	10 µM	407.07	458.9	457.73	259.27	230.9	1813.87		1.81387
8th bench	30 mM NaCl + 10 µM KIO3	30 mM	10 µM	415.6	445.13	423.5	306.57	454	2044.8		2.0448
9th bench	30 mM NaCl + 10 µM KIO3	30 mM	10 µM	257.87	393.5	350.87	348.9	428.17	1779.31		1.77931
1st bench	60 mM NaCl + 0.2 µM KIO3	60 mM	0.2 µM	260.97	295.97	276.63	226.87	240.37	1300.81		1.30081
2nd bench	60 mM NaCl + 0.2 µM KIO3	60 mM	0.2 µM	288.07	318.23	335.37	273.93	251.93	1467.53		1.46753
3rd bench	60 mM NaCl + 0.2 µM KIO3	60 mM	0.2 µM	284	249.4	319.93	224.83	276.97	1355.13		1.35513
4rd bench	60 mM NaCl + 0.2 µM KIO3	60 mM	0.2 µM	300.37	338.33	466.73	235.7	243.97	1585.1		1.5851
5th bench	60 mM NaCl + 0.2 µM KIO3	60 mM	0.2 µM	253.43	385.23	359.67	280.63	160.97	1439.93		1.43993
6th bench	60 mM NaCl + 0.2 µM KIO3	60 mM	0.2 µM	243.87	291.7	251.4	342.45	192.05	1321.47		1.32147
7th bench	60 mM NaCl + 0.2 µM KIO3	60 mM	0.2 µM	285.87	232.07	353.07	222.07	413.63	1506.71		1.50671
8th bench	60 mM NaCl + 0.2 µM KIO3	60 mM	0.2 µM	228.7	188.67	295.53	245.1	305.17	1263.17		1.26317
9th bench	60 mM NaCl + 0.2 µM KIO3	60 mM	0.2 µM	193.8	217.07	244.55	286.45	251.95	1193.82		1.19382
1st bench	60 mM NaCl + 10 µM KIO3	60 mM	10 µM	301.63	323.23	392.2	312.1	283.97	1613.13		1.61313
2nd bench	60 mM NaCl + 10 µM KIO3	60 mM	10 µM	249.6	382.43	331.6	228.1	265.17	1456.9		1.4569
3rd bench	60 mM NaCl + 10 µM KIO3	60 mM	10 µM	255.4	314.57	329.47	281	158.47	1338.91		1.33891
4rd bench	60 mM NaCl + 10 µM KIO3	60 mM	10 µM	329.13	302.33	201	229.6	196	1258.06		1.25806
5th bench	60 mM NaCl + 10 µM KIO3	60 mM	10 µM	262.63	344.13	250.33	268.27	328.57	1453.93		1.45393
6th bench	60 mM NaCl + 10 µM KIO3	60 mM	10 µM	254.77	344.2	346.73	240.67	274.47	1460.84		1.46084
7th bench	60 mM NaCl + 10 µM KIO3	60 mM	10 µM	332.43	353.5	362.6	307.7	207	1563.23		1.56323
8th bench	60 mM NaCl + 10 µM KIO3	60 mM	10 µM	302.83	354.27	329.8	275.57	221.6	1484.07		1.48407
9th bench	60 mM NaCl + 10 µM KIO3	60 mM	10 µM	156.63	325.1	280.6	255.37	228.4	1246.1		1.2461
details
1st truss yield
bench	Treatment	NaCl	KIO3	tot yield/bench	plant/bench	tot yield/plant on each bench
1st bench	Control	0 mM	0 µM	875.3	3	291.767
2nd bench	Control	0 mM	0 µM	936.6	3	312.2
3rd bench	Control	0 mM	0 µM	939.1	3	313.033
4rd bench	Control	0 mM	0 µM	940.8	3	313.6
5th bench	Control	0 mM	0 µM	871.8	3	290.6
6th bench	Control	0 mM	0 µM	981.1	3	327.033
7th bench	Control	0 mM	0 µM	1333.6	3	444.533
8th bench	Control	0 mM	0 µM	1070.3	3	356.767
9th bench	Control	0 mM	0 µM	896.2	3	298.733
1st bench	30 mM NaCl + 0 µM KIO3	30 mM	0 µM	1018.5	3	339.5
2nd bench	30 mM NaCl + 0 µM KIO3	30 mM	0 µM	813.4	3	271.133
3rd bench	30 mM NaCl + 0 µM KIO3	30 mM	0 µM	1065.6	3	355.2
4rd bench	30 mM NaCl + 0 µM KIO3	30 mM	0 µM	943.1	3	314.367
5th bench	30 mM NaCl + 0 µM KIO3	30 mM	0 µM	1010.5	3	336.833
6th bench	30 mM NaCl + 0 µM KIO3	30 mM	0 µM	836	3	278.667
7th bench	30 mM NaCl + 0 µM KIO3	30 mM	0 µM	960.2	3	320.067
8th bench	30 mM NaCl + 0 µM KIO3	30 mM	0 µM	916	3	305.333
9th bench	30 mM NaCl + 0 µM KIO3	30 mM	0 µM	1021.9	3	340.633
1st bench	60 mM NaCl + 0 µM KIO3	60 mM	0 µM	938.1	3	312.7
2nd bench	60 mM NaCl + 0 µM KIO3	60 mM	0 µM	1055.7	3	351.9
3rd bench	60 mM NaCl + 0 µM KIO3	60 mM	0 µM	883.2	3	294.4
4rd bench	60 mM NaCl + 0 µM KIO3	60 mM	0 µM	818.8	3	272.933
5th bench	60 mM NaCl + 0 µM KIO3	60 mM	0 µM	666.5	3	222.167
6th bench	60 mM NaCl + 0 µM KIO3	60 mM	0 µM	681.6	3	227.2
7th bench	60 mM NaCl + 0 µM KIO3	60 mM	0 µM	627.8	3	209.267
8th bench	60 mM NaCl + 0 µM KIO3	60 mM	0 µM	827.8	3	275.933
9th bench	60 mM NaCl + 0 µM KIO3	60 mM	0 µM	841.2	3	280.4
1st bench	0 mM NaCl + 0.2 µM KIO3	0 mM	0.2 µM	1053.8	3	351.267
2nd bench	0 mM NaCl + 0.2 µM KIO3	0 mM	0.2 µM	1232.7	3	410.9
3rd bench	0 mM NaCl + 0.2 µM KIO3	0 mM	0.2 µM	1154	3	384.667
4rd bench	0 mM NaCl + 0.2 µM KIO3	0 mM	0.2 µM	1221	3	407
5th bench	0 mM NaCl + 0.2 µM KIO3	0 mM	0.2 µM	1084.9	3	361.633
6th bench	0 mM NaCl + 0.2 µM KIO3	0 mM	0.2 µM	973.2	3	324.4
7th bench	0 mM NaCl + 0.2 µM KIO3	0 mM	0.2 µM	925.9	3	308.633
8th bench	0 mM NaCl + 0.2 µM KIO3	0 mM	0.2 µM	1197.5	3	399.167
9th bench	0 mM NaCl + 0.2 µM KIO3	0 mM	0.2 µM	1127.4	3	375.8
1st bench	0 mM NaCl + 10 µM KIO3	0 mM	10 µM	1130.7	3	376.9
2nd bench	0 mM NaCl + 10 µM KIO3	0 mM	10 µM	1219.5	3	406.5
3rd bench	0 mM NaCl + 10 µM KIO3	0 mM	10 µM	1131	3	377
4rd bench	0 mM NaCl + 10 µM KIO3	0 mM	10 µM	1204.8	3	401.6
5th bench	0 mM NaCl + 10 µM KIO3	0 mM	10 µM	1153.2	3	384.4
6th bench	0 mM NaCl + 10 µM KIO3	0 mM	10 µM	1281.5	3	427.167
7th bench	0 mM NaCl + 10 µM KIO3	0 mM	10 µM	1244.3	3	414.767
8th bench	0 mM NaCl + 10 µM KIO3	0 mM	10 µM	1315.3	3	438.433
9th bench	0 mM NaCl + 10 µM KIO3	0 mM	10 µM	1431.6	3	477.2
1st bench	30 mM NaCl + 0.2 µM KIO3	30 mM	0.2 µM	1159.4	3	386.467
2nd bench	30 mM NaCl + 0.2 µM KIO3	30 mM	0.2 µM	831	3	277
3rd bench	30 mM NaCl + 0.2 µM KIO3	30 mM	0.2 µM	762.9	3	254.3
4rd bench	30 mM NaCl + 0.2 µM KIO3	30 mM	0.2 µM	854.1	3	284.7
5th bench	30 mM NaCl + 0.2 µM KIO3	30 mM	0.2 µM	1385	3	461.667
6th bench	30 mM NaCl + 0.2 µM KIO3	30 mM	0.2 µM	783.7	3	261.233
7th bench	30 mM NaCl + 0.2 µM KIO3	30 mM	0.2 µM	1456.6	3	485.533
8th bench	30 mM NaCl + 0.2 µM KIO3	30 mM	0.2 µM	1067	3	355.667
9th bench	30 mM NaCl + 0.2 µM KIO3	30 mM	0.2 µM	960.8	3	320.267
1st bench	30 mM NaCl + 10 µM KIO3	30 mM	10 µM	1179	3	393
2nd bench	30 mM NaCl + 10 µM KIO3	30 mM	10 µM	1138.8	3	379.6
3rd bench	30 mM NaCl + 10 µM KIO3	30 mM	10 µM	1233.5	3	411.167
4rd bench	30 mM NaCl + 10 µM KIO3	30 mM	10 µM	1154.6	3	384.867
5th bench	30 mM NaCl + 10 µM KIO3	30 mM	10 µM	784.4	3	261.467
6th bench	30 mM NaCl + 10 µM KIO3	30 mM	10 µM	1272	3	424
7th bench	30 mM NaCl + 10 µM KIO3	30 mM	10 µM	1221.2	3	407.067
8th bench	30 mM NaCl + 10 µM KIO3	30 mM	10 µM	1246.8	3	415.6
9th bench	30 mM NaCl + 10 µM KIO3	30 mM	10 µM	773.6	3	257.867
1st bench	60 mM NaCl + 0.2 µM KIO3	60 mM	0.2 µM	782.9	3	260.967
2nd bench	60 mM NaCl + 0.2 µM KIO3	60 mM	0.2 µM	864.2	3	288.067
3rd bench	60 mM NaCl + 0.2 µM KIO3	60 mM	0.2 µM	852	3	284
4rd bench	60 mM NaCl + 0.2 µM KIO3	60 mM	0.2 µM	901.1	3	300.367
5th bench	60 mM NaCl + 0.2 µM KIO3	60 mM	0.2 µM	760.3	3	253.433
6th bench	60 mM NaCl + 0.2 µM KIO3	60 mM	0.2 µM	731.6	3	243.867
7th bench	60 mM NaCl + 0.2 µM KIO3	60 mM	0.2 µM	857.6	3	285.867
8th bench	60 mM NaCl + 0.2 µM KIO3	60 mM	0.2 µM	686.1	3	228.7
9th bench	60 mM NaCl + 0.2 µM KIO3	60 mM	0.2 µM	581.4	3	193.8
1st bench	60 mM NaCl + 10 µM KIO3	60 mM	10 µM	904.9	3	301.633
2nd bench	60 mM NaCl + 10 µM KIO3	60 mM	10 µM	748.8	3	249.6
3rd bench	60 mM NaCl + 10 µM KIO3	60 mM	10 µM	766.2	3	255.4
4rd bench	60 mM NaCl + 10 µM KIO3	60 mM	10 µM	987.4	3	329.133
5th bench	60 mM NaCl + 10 µM KIO3	60 mM	10 µM	787.9	3	262.633
6th bench	60 mM NaCl + 10 µM KIO3	60 mM	10 µM	764.3	3	254.767
7th bench	60 mM NaCl + 10 µM KIO3	60 mM	10 µM	997.3	3	332.433
8th bench	60 mM NaCl + 10 µM KIO3	60 mM	10 µM	908.5	3	302.833
9th bench	60 mM NaCl + 10 µM KIO3	60 mM	10 µM	469.9	3	156.633
2nd truss yield
bench	Treatment	NaCl	KIO3	tot yield/bench	plant/bench	tot yield/plant on each bench
1st bench	Control	0 mM	0 µM	1598.4	3	532.8
2nd bench	Control	0 mM	0 µM	1266.3	3	422.1
3rd bench	Control	0 mM	0 µM	996.7	3	332.233
4rd bench	Control	0 mM	0 µM	1100.4	3	366.8
5th bench	Control	0 mM	0 µM	1185.8	3	395.267
6th bench	Control	0 mM	0 µM	1220.8	3	406.933
7th bench	Control	0 mM	0 µM	1069.9	3	356.633
8th bench	Control	0 mM	0 µM	1211.5	3	403.833
9th bench	Control	0 mM	0 µM	843.1	3	281.033
1st bench	30 mM NaCl + 0 µM KIO3	30 mM	0 µM	1098.4	3	366.133
2nd bench	30 mM NaCl + 0 µM KIO3	30 mM	0 µM	1468.1	3	489.367
3rd bench	30 mM NaCl + 0 µM KIO3	30 mM	0 µM	1407.9	3	469.3
4rd bench	30 mM NaCl + 0 µM KIO3	30 mM	0 µM	1141.2	3	380.4
5th bench	30 mM NaCl + 0 µM KIO3	30 mM	0 µM	1258.8	3	419.6
6th bench	30 mM NaCl + 0 µM KIO3	30 mM	0 µM	1080.3	3	360.1
7th bench	30 mM NaCl + 0 µM KIO3	30 mM	0 µM	1391.8	3	463.933
8th bench	30 mM NaCl + 0 µM KIO3	30 mM	0 µM	1153.4	3	384.467
9th bench	30 mM NaCl + 0 µM KIO3	30 mM	0 µM	1327.6	3	442.533
1st bench	60 mM NaCl + 0 µM KIO3	60 mM	0 µM	1071.7	3	357.233
2nd bench	60 mM NaCl + 0 µM KIO3	60 mM	0 µM	1039.2	3	346.4
3rd bench	60 mM NaCl + 0 µM KIO3	60 mM	0 µM	817.6	3	272.533
4rd bench	60 mM NaCl + 0 µM KIO3	60 mM	0 µM	933.4	3	311.133
5th bench	60 mM NaCl + 0 µM KIO3	60 mM	0 µM	1102.7	3	367.567
6th bench	60 mM NaCl + 0 µM KIO3	60 mM	0 µM	1100.8	3	366.933
7th bench	60 mM NaCl + 0 µM KIO3	60 mM	0 µM	610.1	3	203.367
8th bench	60 mM NaCl + 0 µM KIO3	60 mM	0 µM	962.1	3	320.7
9th bench	60 mM NaCl + 0 µM KIO3	60 mM	0 µM	1061.9	3	353.967
1st bench	0 mM NaCl + 0.2 µM KIO3	0 mM	0.2 µM	1120.1	3	373.367
2nd bench	0 mM NaCl + 0.2 µM KIO3	0 mM	0.2 µM	1897.7	3	632.567
3rd bench	0 mM NaCl + 0.2 µM KIO3	0 mM	0.2 µM	1044.9	3	348.3
4rd bench	0 mM NaCl + 0.2 µM KIO3	0 mM	0.2 µM	880.4	3	293.467
5th bench	0 mM NaCl + 0.2 µM KIO3	0 mM	0.2 µM	1271.2	3	423.733
6th bench	0 mM NaCl + 0.2 µM KIO3	0 mM	0.2 µM	1404.9	3	468.3
7th bench	0 mM NaCl + 0.2 µM KIO3	0 mM	0.2 µM	1754.5	3	584.833
8th bench	0 mM NaCl + 0.2 µM KIO3	0 mM	0.2 µM	1596.3	3	532.1
9th bench	0 mM NaCl + 0.2 µM KIO3	0 mM	0.2 µM	1224.8	3	408.267
1st bench	0 mM NaCl + 10 µM KIO3	0 mM	10 µM	2138.8	3	712.933
2nd bench	0 mM NaCl + 10 µM KIO3	0 mM	10 µM	2171.7	3	723.9
3rd bench	0 mM NaCl + 10 µM KIO3	0 mM	10 µM	1677.2	3	559.067
4rd bench	0 mM NaCl + 10 µM KIO3	0 mM	10 µM	1832.1	3	610.7
5th bench	0 mM NaCl + 10 µM KIO3	0 mM	10 µM	752.5	3	250.833
6th bench	0 mM NaCl + 10 µM KIO3	0 mM	10 µM	1914.1	3	638.033
7th bench	0 mM NaCl + 10 µM KIO3	0 mM	10 µM	1622.5	3	540.833
8th bench	0 mM NaCl + 10 µM KIO3	0 mM	10 µM	1408.9	3	469.633
9th bench	0 mM NaCl + 10 µM KIO3	0 mM	10 µM	1881.4	3	627.133
1st bench	30 mM NaCl + 0.2 µM KIO3	30 mM	0.2 µM	1252.8	3	417.6
2nd bench	30 mM NaCl + 0.2 µM KIO3	30 mM	0.2 µM	1560.1	3	520.033
3rd bench	30 mM NaCl + 0.2 µM KIO3	30 mM	0.2 µM	1414.9	3	471.633
4rd bench	30 mM NaCl + 0.2 µM KIO3	30 mM	0.2 µM	1247	3	415.667
5th bench	30 mM NaCl + 0.2 µM KIO3	30 mM	0.2 µM	892	3	297.333
6th bench	30 mM NaCl + 0.2 µM KIO3	30 mM	0.2 µM	1039.8	3	346.6
7th bench	30 mM NaCl + 0.2 µM KIO3	30 mM	0.2 µM	1108.3	3	369.433
8th bench	30 mM NaCl + 0.2 µM KIO3	30 mM	0.2 µM	1339.2	3	446.4
9th bench	30 mM NaCl + 0.2 µM KIO3	30 mM	0.2 µM	1474.9	3	491.633
1st bench	30 mM NaCl + 10 µM KIO3	30 mM	10 µM	1193.1	3	397.7
2nd bench	30 mM NaCl + 10 µM KIO3	30 mM	10 µM	1471.7	3	490.567
3rd bench	30 mM NaCl + 10 µM KIO3	30 mM	10 µM	1062.3	3	354.1
4rd bench	30 mM NaCl + 10 µM KIO3	30 mM	10 µM	1527.5	3	509.167
5th bench	30 mM NaCl + 10 µM KIO3	30 mM	10 µM	1355.5	3	451.833
6th bench	30 mM NaCl + 10 µM KIO3	30 mM	10 µM	1150.9	3	383.633
7th bench	30 mM NaCl + 10 µM KIO3	30 mM	10 µM	1376.7	3	458.9
8th bench	30 mM NaCl + 10 µM KIO3	30 mM	10 µM	1335.4	3	445.133
9th bench	30 mM NaCl + 10 µM KIO3	30 mM	10 µM	1180.5	3	393.5
1st bench	60 mM NaCl + 0.2 µM KIO3	60 mM	0.2 µM	887.9	3	295.967
2nd bench	60 mM NaCl + 0.2 µM KIO3	60 mM	0.2 µM	954.7	3	318.233
3rd bench	60 mM NaCl + 0.2 µM KIO3	60 mM	0.2 µM	748.2	3	249.4
4rd bench	60 mM NaCl + 0.2 µM KIO3	60 mM	0.2 µM	1015	3	338.333
5th bench	60 mM NaCl + 0.2 µM KIO3	60 mM	0.2 µM	1155.7	3	385.233
6th bench	60 mM NaCl + 0.2 µM KIO3	60 mM	0.2 µM	875.1	3	291.7
7th bench	60 mM NaCl + 0.2 µM KIO3	60 mM	0.2 µM	696.2	3	232.067
8th bench	60 mM NaCl + 0.2 µM KIO3	60 mM	0.2 µM	566	3	188.667
9th bench	60 mM NaCl + 0.2 µM KIO3	60 mM	0.2 µM	651.2	3	217.067
1st bench	60 mM NaCl + 10 µM KIO3	60 mM	10 µM	969.7	3	323.233
2nd bench	60 mM NaCl + 10 µM KIO3	60 mM	10 µM	1147.3	3	382.433
3rd bench	60 mM NaCl + 10 µM KIO3	60 mM	10 µM	943.7	3	314.567
4rd bench	60 mM NaCl + 10 µM KIO3	60 mM	10 µM	907	3	302.333
5th bench	60 mM NaCl + 10 µM KIO3	60 mM	10 µM	1032.4	3	344.133
6th bench	60 mM NaCl + 10 µM KIO3	60 mM	10 µM	1032.6	3	344.2
7th bench	60 mM NaCl + 10 µM KIO3	60 mM	10 µM	1060.5	3	353.5
8th bench	60 mM NaCl + 10 µM KIO3	60 mM	10 µM	1062.8	3	354.267
9th bench	60 mM NaCl + 10 µM KIO3	60 mM	10 µM	975.3	3	325.1
3rd truss yield
bench	Treatment	NaCl	KIO3	tot yield/bench	plant/bench	tot yield/plant on each bench
1st bench	Control	0 mM	0 µM	1178.5	3	392.833
2nd bench	Control	0 mM	0 µM	989.5	3	329.833
3rd bench	Control	0 mM	0 µM	1327.2	3	442.4
4rd bench	Control	0 mM	0 µM	1332.2	3	444.067
5th bench	Control	0 mM	0 µM	1554.2	3	518.067
6th bench	Control	0 mM	0 µM	1157.2	3	385.733
7th bench	Control	0 mM	0 µM	1482.7	3	494.233
8th bench	Control	0 mM	0 µM	1486.9	3	495.633
9th bench	Control	0 mM	0 µM	1300.1	3	433.367
1st bench	30 mM NaCl + 0 µM KIO3	30 mM	0 µM	1267.7	3	422.567
2nd bench	30 mM NaCl + 0 µM KIO3	30 mM	0 µM	1013.8	3	337.933
3rd bench	30 mM NaCl + 0 µM KIO3	30 mM	0 µM	1187.6	3	395.867
4rd bench	30 mM NaCl + 0 µM KIO3	30 mM	0 µM	1157.6	3	385.867
5th bench	30 mM NaCl + 0 µM KIO3	30 mM	0 µM	1130.2	3	376.733
6th bench	30 mM NaCl + 0 µM KIO3	30 mM	0 µM	1225.9	3	408.633
7th bench	30 mM NaCl + 0 µM KIO3	30 mM	0 µM	1197.1	3	399.033
8th bench	30 mM NaCl + 0 µM KIO3	30 mM	0 µM	1573.1	3	524.367
9th bench	30 mM NaCl + 0 µM KIO3	30 mM	0 µM	1500.7	3	500.233
1st bench	60 mM NaCl + 0 µM KIO3	60 mM	0 µM	1098.7	3	366.233
2nd bench	60 mM NaCl + 0 µM KIO3	60 mM	0 µM	895.9	3	298.633
3rd bench	60 mM NaCl + 0 µM KIO3	60 mM	0 µM	982.5	3	327.5
4rd bench	60 mM NaCl + 0 µM KIO3	60 mM	0 µM	811	3	270.333
5th bench	60 mM NaCl + 0 µM KIO3	60 mM	0 µM	764.7	3	254.9
6th bench	60 mM NaCl + 0 µM KIO3	60 mM	0 µM	1071.9	3	357.3
7th bench	60 mM NaCl + 0 µM KIO3	60 mM	0 µM	671.4	2	335.7
8th bench	60 mM NaCl + 0 µM KIO3	60 mM	0 µM	973.2	3	324.4
9th bench	60 mM NaCl + 0 µM KIO3	60 mM	0 µM	943.3	3	314.433
1st bench	0 mM NaCl + 0.2 µM KIO3	0 mM	0.2 µM	1559.8	3	519.933
2nd bench	0 mM NaCl + 0.2 µM KIO3	0 mM	0.2 µM	1557	3	519
3rd bench	0 mM NaCl + 0.2 µM KIO3	0 mM	0.2 µM	1015.9	3	338.633
4rd bench	0 mM NaCl + 0.2 µM KIO3	0 mM	0.2 µM	1352.1	3	450.7
5th bench	0 mM NaCl + 0.2 µM KIO3	0 mM	0.2 µM	1401.4	3	467.133
6th bench	0 mM NaCl + 0.2 µM KIO3	0 mM	0.2 µM	1673.7	3	557.9
7th bench	0 mM NaCl + 0.2 µM KIO3	0 mM	0.2 µM	1742.7	3	580.9
8th bench	0 mM NaCl + 0.2 µM KIO3	0 mM	0.2 µM	1308.5	3	436.167
9th bench	0 mM NaCl + 0.2 µM KIO3	0 mM	0.2 µM	1450.1	3	483.367
1st bench	0 mM NaCl + 10 µM KIO3	0 mM	10 µM	1832.3	3	610.767
2nd bench	0 mM NaCl + 10 µM KIO3	0 mM	10 µM	1477.3	3	492.433
3rd bench	0 mM NaCl + 10 µM KIO3	0 mM	10 µM	2077.7	3	692.567
4rd bench	0 mM NaCl + 10 µM KIO3	0 mM	10 µM	2026.2	3	675.4
5th bench	0 mM NaCl + 10 µM KIO3	0 mM	10 µM	1549.9	3	516.633
6th bench	0 mM NaCl + 10 µM KIO3	0 mM	10 µM	1418.8	3	472.933
7th bench	0 mM NaCl + 10 µM KIO3	0 mM	10 µM	1469.7	3	489.9
8th bench	0 mM NaCl + 10 µM KIO3	0 mM	10 µM	1641	3	547
9th bench	0 mM NaCl + 10 µM KIO3	0 mM	10 µM	1951.5	3	650.5
1st bench	30 mM NaCl + 0.2 µM KIO3	30 mM	0.2 µM	1179.2	3	393.067
2nd bench	30 mM NaCl + 0.2 µM KIO3	30 mM	0.2 µM	1011.7	3	337.233
3rd bench	30 mM NaCl + 0.2 µM KIO3	30 mM	0.2 µM	1508.1	3	502.7
4rd bench	30 mM NaCl + 0.2 µM KIO3	30 mM	0.2 µM	1350.3	3	450.1
5th bench	30 mM NaCl + 0.2 µM KIO3	30 mM	0.2 µM	1208.8	3	402.933
6th bench	30 mM NaCl + 0.2 µM KIO3	30 mM	0.2 µM	1125.6	3	375.2
7th bench	30 mM NaCl + 0.2 µM KIO3	30 mM	0.2 µM	886.6	3	295.533
8th bench	30 mM NaCl + 0.2 µM KIO3	30 mM	0.2 µM	1028	3	342.667
9th bench	30 mM NaCl + 0.2 µM KIO3	30 mM	0.2 µM	1240.3	3	413.433
1st bench	30 mM NaCl + 10 µM KIO3	30 mM	10 µM	1207.1	3	402.367
2nd bench	30 mM NaCl + 10 µM KIO3	30 mM	10 µM	1002.6	3	334.2
3rd bench	30 mM NaCl + 10 µM KIO3	30 mM	10 µM	1250.8	3	416.933
4rd bench	30 mM NaCl + 10 µM KIO3	30 mM	10 µM	1566.7	3	522.233
5th bench	30 mM NaCl + 10 µM KIO3	30 mM	10 µM	1641.8	3	547.267
6th bench	30 mM NaCl + 10 µM KIO3	30 mM	10 µM	1087	3	362.333
7th bench	30 mM NaCl + 10 µM KIO3	30 mM	10 µM	1373.2	3	457.733
8th bench	30 mM NaCl + 10 µM KIO3	30 mM	10 µM	1270.5	3	423.5
9th bench	30 mM NaCl + 10 µM KIO3	30 mM	10 µM	1052.6	3	350.867
1st bench	60 mM NaCl + 0.2 µM KIO3	60 mM	0.2 µM	829.9	3	276.633
2nd bench	60 mM NaCl + 0.2 µM KIO3	60 mM	0.2 µM	1006.1	3	335.367
3rd bench	60 mM NaCl + 0.2 µM KIO3	60 mM	0.2 µM	959.8	3	319.933
4rd bench	60 mM NaCl + 0.2 µM KIO3	60 mM	0.2 µM	1400.2	3	466.733
5th bench	60 mM NaCl + 0.2 µM KIO3	60 mM	0.2 µM	1079	3	359.667
6th bench	60 mM NaCl + 0.2 µM KIO3	60 mM	0.2 µM	754.2	3	251.4
7th bench	60 mM NaCl + 0.2 µM KIO3	60 mM	0.2 µM	1059.2	3	353.067
8th bench	60 mM NaCl + 0.2 µM KIO3	60 mM	0.2 µM	886.6	3	295.533
9th bench	60 mM NaCl + 0.2 µM KIO3	60 mM	0.2 µM	489.1	2	244.55
1st bench	60 mM NaCl + 10 µM KIO3	60 mM	10 µM	1176.6	3	392.2
2nd bench	60 mM NaCl + 10 µM KIO3	60 mM	10 µM	994.8	3	331.6
3rd bench	60 mM NaCl + 10 µM KIO3	60 mM	10 µM	988.4	3	329.467
4rd bench	60 mM NaCl + 10 µM KIO3	60 mM	10 µM	603	3	201
5th bench	60 mM NaCl + 10 µM KIO3	60 mM	10 µM	751	3	250.333
6th bench	60 mM NaCl + 10 µM KIO3	60 mM	10 µM	1040.2	3	346.733
7th bench	60 mM NaCl + 10 µM KIO3	60 mM	10 µM	1087.8	3	362.6
8th bench	60 mM NaCl + 10 µM KIO3	60 mM	10 µM	989.4	3	329.8
9th bench	60 mM NaCl + 10 µM KIO3	60 mM	10 µM	841.8	3	280.6
4th truss yield
bench	Treatment	NaCl	KIO3	tot yield/bench	plant/bench	tot yield/plant on each bench
1st bench	Control	0 mM	0 µM	782.6	3	260.867
2nd bench	Control	0 mM	0 µM	1194.7	3	398.233
3rd bench	Control	0 mM	0 µM	689.3	3	229.767
4rd bench	Control	0 mM	0 µM	1015.7	3	338.567
5th bench	Control	0 mM	0 µM	1174.5	3	391.5
6th bench	Control	0 mM	0 µM	863.3	3	287.767
7th bench	Control	0 mM	0 µM	841.7	3	280.567
8th bench	Control	0 mM	0 µM	1206.7	3	402.233
9th bench	Control	0 mM	0 µM	820.1	3	273.367
1st bench	30 mM NaCl + 0 µM KIO3	30 mM	0 µM	650.5	3	216.833
2nd bench	30 mM NaCl + 0 µM KIO3	30 mM	0 µM	965.5	3	321.833
3rd bench	30 mM NaCl + 0 µM KIO3	30 mM	0 µM	589.2	3	196.4
4rd bench	30 mM NaCl + 0 µM KIO3	30 mM	0 µM	666.6	3	222.2
5th bench	30 mM NaCl + 0 µM KIO3	30 mM	0 µM	870.1	3	290.033
6th bench	30 mM NaCl + 0 µM KIO3	30 mM	0 µM	965.3	3	321.767
7th bench	30 mM NaCl + 0 µM KIO3	30 mM	0 µM	893.5	2	446.75
8th bench	30 mM NaCl + 0 µM KIO3	30 mM	0 µM	851.9	3	283.967
9th bench	30 mM NaCl + 0 µM KIO3	30 mM	0 µM	664	3	221.333
1st bench	60 mM NaCl + 0 µM KIO3	60 mM	0 µM	745.6	3	248.533
2nd bench	60 mM NaCl + 0 µM KIO3	60 mM	0 µM	485.7	3	161.9
3rd bench	60 mM NaCl + 0 µM KIO3	60 mM	0 µM	608.8	3	202.933
4rd bench	60 mM NaCl + 0 µM KIO3	60 mM	0 µM	663.9	3	221.3
5th bench	60 mM NaCl + 0 µM KIO3	60 mM	0 µM	663.4	3	221.133
6th bench	60 mM NaCl + 0 µM KIO3	60 mM	0 µM	560.3	3	186.767
7th bench	60 mM NaCl + 0 µM KIO3	60 mM	0 µM	403.2	2	201.6
8th bench	60 mM NaCl + 0 µM KIO3	60 mM	0 µM	714.5	3	238.167
9th bench	60 mM NaCl + 0 µM KIO3	60 mM	0 µM	757.3	3	252.433
1st bench	0 mM NaCl + 0.2 µM KIO3	0 mM	0.2 µM	1222.5	3	407.5
2nd bench	0 mM NaCl + 0.2 µM KIO3	0 mM	0.2 µM	1028.6	2	514.3
3rd bench	0 mM NaCl + 0.2 µM KIO3	0 mM	0.2 µM	947.4	3	315.8
4rd bench	0 mM NaCl + 0.2 µM KIO3	0 mM	0.2 µM	1299.7	3	433.233
5th bench	0 mM NaCl + 0.2 µM KIO3	0 mM	0.2 µM	1279.5	3	426.5
6th bench	0 mM NaCl + 0.2 µM KIO3	0 mM	0.2 µM	1014.8	3	338.267
7th bench	0 mM NaCl + 0.2 µM KIO3	0 mM	0.2 µM	1317.4	3	439.133
8th bench	0 mM NaCl + 0.2 µM KIO3	0 mM	0.2 µM	867.2	3	289.067
9th bench	0 mM NaCl + 0.2 µM KIO3	0 mM	0.2 µM	1688	3	562.667
1st bench	0 mM NaCl + 10 µM KIO3	0 mM	10 µM	928.7	2	464.35
2nd bench	0 mM NaCl + 10 µM KIO3	0 mM	10 µM	1305.2	3	435.067
3rd bench	0 mM NaCl + 10 µM KIO3	0 mM	10 µM	1044.6	3	348.2
4rd bench	0 mM NaCl + 10 µM KIO3	0 mM	10 µM	1575.5	3	525.167
5th bench	0 mM NaCl + 10 µM KIO3	0 mM	10 µM	1446.1	3	482.033
6th bench	0 mM NaCl + 10 µM KIO3	0 mM	10 µM	645.6	2	322.8
7th bench	0 mM NaCl + 10 µM KIO3	0 mM	10 µM	1170.1	2	585.05
8th bench	0 mM NaCl + 10 µM KIO3	0 mM	10 µM	1457.7	3	485.9
9th bench	0 mM NaCl + 10 µM KIO3	0 mM	10 µM	1130.1	3	376.7
1st bench	30 mM NaCl + 0.2 µM KIO3	30 mM	0.2 µM	795.5	3	265.167
2nd bench	30 mM NaCl + 0.2 µM KIO3	30 mM	0.2 µM	775.6	3	258.533
3rd bench	30 mM NaCl + 0.2 µM KIO3	30 mM	0.2 µM	851.9	3	283.967
4rd bench	30 mM NaCl + 0.2 µM KIO3	30 mM	0.2 µM	1039.7	3	346.567
5th bench	30 mM NaCl + 0.2 µM KIO3	30 mM	0.2 µM	948.2	3	316.067
6th bench	30 mM NaCl + 0.2 µM KIO3	30 mM	0.2 µM	906.4	3	302.133
7th bench	30 mM NaCl + 0.2 µM KIO3	30 mM	0.2 µM	875.6	3	291.867
8th bench	30 mM NaCl + 0.2 µM KIO3	30 mM	0.2 µM	938.6	3	312.867
9th bench	30 mM NaCl + 0.2 µM KIO3	30 mM	0.2 µM	878.6	3	292.867
1st bench	30 mM NaCl + 10 µM KIO3	30 mM	10 µM	966.8	3	322.267
2nd bench	30 mM NaCl + 10 µM KIO3	30 mM	10 µM	963.8	3	321.267
3rd bench	30 mM NaCl + 10 µM KIO3	30 mM	10 µM	889.5	3	296.5
4rd bench	30 mM NaCl + 10 µM KIO3	30 mM	10 µM	934.7	3	311.567
5th bench	30 mM NaCl + 10 µM KIO3	30 mM	10 µM	994.3	3	331.433
6th bench	30 mM NaCl + 10 µM KIO3	30 mM	10 µM	1003.6	3	334.533
7th bench	30 mM NaCl + 10 µM KIO3	30 mM	10 µM	777.8	3	259.267
8th bench	30 mM NaCl + 10 µM KIO3	30 mM	10 µM	919.7	3	306.567
9th bench	30 mM NaCl + 10 µM KIO3	30 mM	10 µM	1046.7	3	348.9
1st bench	60 mM NaCl + 0.2 µM KIO3	60 mM	0.2 µM	680.6	3	226.867
2nd bench	60 mM NaCl + 0.2 µM KIO3	60 mM	0.2 µM	821.8	3	273.933
3rd bench	60 mM NaCl + 0.2 µM KIO3	60 mM	0.2 µM	674.5	3	224.833
4rd bench	60 mM NaCl + 0.2 µM KIO3	60 mM	0.2 µM	707.1	3	235.7
5th bench	60 mM NaCl + 0.2 µM KIO3	60 mM	0.2 µM	841.9	3	280.633
6th bench	60 mM NaCl + 0.2 µM KIO3	60 mM	0.2 µM	684.9	2	342.45
7th bench	60 mM NaCl + 0.2 µM KIO3	60 mM	0.2 µM	666.2	3	222.067
8th bench	60 mM NaCl + 0.2 µM KIO3	60 mM	0.2 µM	735.3	3	245.1
9th bench	60 mM NaCl + 0.2 µM KIO3	60 mM	0.2 µM	572.9	2	286.45
1st bench	60 mM NaCl + 10 µM KIO3	60 mM	10 µM	936.3	3	312.1
2nd bench	60 mM NaCl + 10 µM KIO3	60 mM	10 µM	684.3	3	228.1
3rd bench	60 mM NaCl + 10 µM KIO3	60 mM	10 µM	843	3	281
4rd bench	60 mM NaCl + 10 µM KIO3	60 mM	10 µM	688.8	3	229.6
5th bench	60 mM NaCl + 10 µM KIO3	60 mM	10 µM	804.8	3	268.267
6th bench	60 mM NaCl + 10 µM KIO3	60 mM	10 µM	722	3	240.667
7th bench	60 mM NaCl + 10 µM KIO3	60 mM	10 µM	923.1	3	307.7
8th bench	60 mM NaCl + 10 µM KIO3	60 mM	10 µM	826.7	3	275.567
9th bench	60 mM NaCl + 10 µM KIO3	60 mM	10 µM	766.1	3	255.367
5th bench
bench	Treatment	NaCl	KIO3	tot yield/bench	plant/bench	tot yield/plant on each bench
1st bench	Control	0 mM	0 µM	575.4	3	191.8
2nd bench	Control	0 mM	0 µM	733.8	3	244.6
3rd bench	Control	0 mM	0 µM	823	3	274.333
4rd bench	Control	0 mM	0 µM	365.1	3	121.7
5th bench	Control	0 mM	0 µM	1050.7	3	350.233
6th bench	Control	0 mM	0 µM	1160.4	3	386.8
7th bench	Control	0 mM	0 µM	730.9	3	243.633
8th bench	Control	0 mM	0 µM	1177.2	3	392.4
9th bench	Control	0 mM	0 µM	901	3	300.333
1st bench	30 mM NaCl + 0 µM KIO3	30 mM	0 µM	540.6	3	180.2
2nd bench	30 mM NaCl + 0 µM KIO3	30 mM	0 µM	766.4	3	255.467
3rd bench	30 mM NaCl + 0 µM KIO3	30 mM	0 µM	741.8	3	247.267
4rd bench	30 mM NaCl + 0 µM KIO3	30 mM	0 µM	921.9	3	307.3
5th bench	30 mM NaCl + 0 µM KIO3	30 mM	0 µM	655.1	3	218.367
6th bench	30 mM NaCl + 0 µM KIO3	30 mM	0 µM	827.5	3	275.833
7th bench	30 mM NaCl + 0 µM KIO3	30 mM	0 µM	1062	2	531
8th bench	30 mM NaCl + 0 µM KIO3	30 mM	0 µM	646.6	3	215.533
9th bench	30 mM NaCl + 0 µM KIO3	30 mM	0 µM	501.8	3	167.267
1st bench	60 mM NaCl + 0 µM KIO3	60 mM	0 µM	445.3	3	148.433
2nd bench	60 mM NaCl + 0 µM KIO3	60 mM	0 µM	343.6	3	114.533
3rd bench	60 mM NaCl + 0 µM KIO3	60 mM	0 µM	794.1	3	264.7
4rd bench	60 mM NaCl + 0 µM KIO3	60 mM	0 µM	826	3	275.333
5th bench	60 mM NaCl + 0 µM KIO3	60 mM	0 µM	660.1	3	220.033
6th bench	60 mM NaCl + 0 µM KIO3	60 mM	0 µM	545.9	3	181.967
7th bench	60 mM NaCl + 0 µM KIO3	60 mM	0 µM	388.9	2	194.45
8th bench	60 mM NaCl + 0 µM KIO3	60 mM	0 µM	374.3	3	124.767
9th bench	60 mM NaCl + 0 µM KIO3	60 mM	0 µM	593.9	3	197.967
1st bench	0 mM NaCl + 0.2 µM KIO3	0 mM	0.2 µM	1308.6	3	436.2
2nd bench	0 mM NaCl + 0.2 µM KIO3	0 mM	0.2 µM	1120.7	2	560.35
3rd bench	0 mM NaCl + 0.2 µM KIO3	0 mM	0.2 µM	1384.8	3	461.6
4rd bench	0 mM NaCl + 0.2 µM KIO3	0 mM	0.2 µM	1147.1	3	382.367
5th bench	0 mM NaCl + 0.2 µM KIO3	0 mM	0.2 µM	1289.3	3	429.767
6th bench	0 mM NaCl + 0.2 µM KIO3	0 mM	0.2 µM	1174.1	3	391.367
7th bench	0 mM NaCl + 0.2 µM KIO3	0 mM	0.2 µM	687.7	3	229.233
8th bench	0 mM NaCl + 0.2 µM KIO3	0 mM	0.2 µM	1455.3	3	485.1
9th bench	0 mM NaCl + 0.2 µM KIO3	0 mM	0.2 µM	1244.3	3	414.767
1st bench	0 mM NaCl + 10 µM KIO3	0 mM	10 µM	968.5	2	484.25
2nd bench	0 mM NaCl + 10 µM KIO3	0 mM	10 µM	1089.3	3	363.1
3rd bench	0 mM NaCl + 10 µM KIO3	0 mM	10 µM	979.8	3	326.6
4rd bench	0 mM NaCl + 10 µM KIO3	0 mM	10 µM	1062.6	3	354.2
5th bench	0 mM NaCl + 10 µM KIO3	0 mM	10 µM	2055.1	3	685.033
6th bench	0 mM NaCl + 10 µM KIO3	0 mM	10 µM	1017.3	2	508.65
7th bench	0 mM NaCl + 10 µM KIO3	0 mM	10 µM	1199	2	599.5
8th bench	0 mM NaCl + 10 µM KIO3	0 mM	10 µM	1388.2	3	462.733
9th bench	0 mM NaCl + 10 µM KIO3	0 mM	10 µM	1814.7	3	604.9
1st bench	30 mM NaCl + 0.2 µM KIO3	30 mM	0.2 µM	1236	3	412
2nd bench	30 mM NaCl + 0.2 µM KIO3	30 mM	0.2 µM	952.1	3	317.367
3rd bench	30 mM NaCl + 0.2 µM KIO3	30 mM	0.2 µM	968.1	3	322.7
4rd bench	30 mM NaCl + 0.2 µM KIO3	30 mM	0.2 µM	655.9	2	327.95
5th bench	30 mM NaCl + 0.2 µM KIO3	30 mM	0.2 µM	781.7	3	260.567
6th bench	30 mM NaCl + 0.2 µM KIO3	30 mM	0.2 µM	982.5	3	327.5
7th bench	30 mM NaCl + 0.2 µM KIO3	30 mM	0.2 µM	631.9	2	315.95
8th bench	30 mM NaCl + 0.2 µM KIO3	30 mM	0.2 µM	854.8	3	284.933
9th bench	30 mM NaCl + 0.2 µM KIO3	30 mM	0.2 µM	515.2	2	257.6
1st bench	30 mM NaCl + 10 µM KIO3	30 mM	10 µM	1289.6	3	429.867
2nd bench	30 mM NaCl + 10 µM KIO3	30 mM	10 µM	1046	3	348.667
3rd bench	30 mM NaCl + 10 µM KIO3	30 mM	10 µM	752.9	3	250.967
4rd bench	30 mM NaCl + 10 µM KIO3	30 mM	10 µM	1362.2	3	454.067
5th bench	30 mM NaCl + 10 µM KIO3	30 mM	10 µM	1729.6	3	576.533
6th bench	30 mM NaCl + 10 µM KIO3	30 mM	10 µM	1035.6	3	345.2
7th bench	30 mM NaCl + 10 µM KIO3	30 mM	10 µM	692.7	3	230.9
8th bench	30 mM NaCl + 10 µM KIO3	30 mM	10 µM	1362	3	454
9th bench	30 mM NaCl + 10 µM KIO3	30 mM	10 µM	1284.5	3	428.167
1st bench	60 mM NaCl + 0.2 µM KIO3	60 mM	0.2 µM	721.1	3	240.367
2nd bench	60 mM NaCl + 0.2 µM KIO3	60 mM	0.2 µM	755.8	3	251.933
3rd bench	60 mM NaCl + 0.2 µM KIO3	60 mM	0.2 µM	830.9	3	276.967
4rd bench	60 mM NaCl + 0.2 µM KIO3	60 mM	0.2 µM	731.9	3	243.967
5th bench	60 mM NaCl + 0.2 µM KIO3	60 mM	0.2 µM	482.9	3	160.967
6th bench	60 mM NaCl + 0.2 µM KIO3	60 mM	0.2 µM	384.1	2	192.05
7th bench	60 mM NaCl + 0.2 µM KIO3	60 mM	0.2 µM	1240.9	3	413.633
8th bench	60 mM NaCl + 0.2 µM KIO3	60 mM	0.2 µM	915.5	3	305.167
9th bench	60 mM NaCl + 0.2 µM KIO3	60 mM	0.2 µM	503.9	2	251.95
1st bench	60 mM NaCl + 10 µM KIO3	60 mM	10 µM	851.9	3	283.967
2nd bench	60 mM NaCl + 10 µM KIO3	60 mM	10 µM	795.5	3	265.167
3rd bench	60 mM NaCl + 10 µM KIO3	60 mM	10 µM	475.4	3	158.467
4rd bench	60 mM NaCl + 10 µM KIO3	60 mM	10 µM	588	3	196
5th bench	60 mM NaCl + 10 µM KIO3	60 mM	10 µM	985.7	3	328.567
6th bench	60 mM NaCl + 10 µM KIO3	60 mM	10 µM	823.4	3	274.467
7th bench	60 mM NaCl + 10 µM KIO3	60 mM	10 µM	621	3	207
8th bench	60 mM NaCl + 10 µM KIO3	60 mM	10 µM	664.8	3	221.6
9th bench	60 mM NaCl + 10 µM KIO3	60 mM	10 µM	685.2	3	228.4

## Sheet: Fig. 3c
number of fruits produced by n=27 plants (distributed on 9 different benches;3 plants/bench)
(see below for data details)
				Fig. 3c
bench	Treatment	NaCl	KIO3	Total fruit number
				fruit n°/plant
1st bench	Control	0 mM	0 µM	20.3333
2nd bench	Control	0 mM	0 µM	18.3333
3rd bench	Control	0 mM	0 µM	18.3333
4rd bench	Control	0 mM	0 µM	22.3333
5th bench	Control	0 mM	0 µM	23.3333
6th bench	Control	0 mM	0 µM	23.6667
7th bench	Control	0 mM	0 µM	24
8th bench	Control	0 mM	0 µM	28.6667
9th bench	Control	0 mM	0 µM	21.6667
1st bench	30 mM NaCl + 0 µM KIO3	30 mM	0 µM	19.6667
2nd bench	30 mM NaCl + 0 µM KIO3	30 mM	0 µM	21
3rd bench	30 mM NaCl + 0 µM KIO3	30 mM	0 µM	21.3333
4rd bench	30 mM NaCl + 0 µM KIO3	30 mM	0 µM	23
5th bench	30 mM NaCl + 0 µM KIO3	30 mM	0 µM	24.6667
6th bench	30 mM NaCl + 0 µM KIO3	30 mM	0 µM	21.3333
7th bench	30 mM NaCl + 0 µM KIO3	30 mM	0 µM	30.5
8th bench	30 mM NaCl + 0 µM KIO3	30 mM	0 µM	24
9th bench	30 mM NaCl + 0 µM KIO3	30 mM	0 µM	22
1st bench	60 mM NaCl + 0 µM KIO3	60 mM	0 µM	22
2nd bench	60 mM NaCl + 0 µM KIO3	60 mM	0 µM	20.6667
3rd bench	60 mM NaCl + 0 µM KIO3	60 mM	0 µM	20.3333
4rd bench	60 mM NaCl + 0 µM KIO3	60 mM	0 µM	21
5th bench	60 mM NaCl + 0 µM KIO3	60 mM	0 µM	19.6667
6th bench	60 mM NaCl + 0 µM KIO3	60 mM	0 µM	19.6667
7th bench	60 mM NaCl + 0 µM KIO3	60 mM	0 µM	18
8th bench	60 mM NaCl + 0 µM KIO3	60 mM	0 µM	18.3333
9th bench	60 mM NaCl + 0 µM KIO3	60 mM	0 µM	20.6667
1st bench	0 mM NaCl + 0.2 µM KIO3	0 mM	0.2 µM	22
2nd bench	0 mM NaCl + 0.2 µM KIO3	0 mM	0.2 µM	28.8333
3rd bench	0 mM NaCl + 0.2 µM KIO3	0 mM	0.2 µM	24
4rd bench	0 mM NaCl + 0.2 µM KIO3	0 mM	0.2 µM	21
5th bench	0 mM NaCl + 0.2 µM KIO3	0 mM	0.2 µM	21.3333
6th bench	0 mM NaCl + 0.2 µM KIO3	0 mM	0.2 µM	22.3333
7th bench	0 mM NaCl + 0.2 µM KIO3	0 mM	0.2 µM	23.3333
8th bench	0 mM NaCl + 0.2 µM KIO3	0 mM	0.2 µM	24
9th bench	0 mM NaCl + 0.2 µM KIO3	0 mM	0.2 µM	21.3333
1st bench	0 mM NaCl + 10 µM KIO3	0 mM	10 µM	29
2nd bench	0 mM NaCl + 10 µM KIO3	0 mM	10 µM	24.3333
3rd bench	0 mM NaCl + 10 µM KIO3	0 mM	10 µM	26.6667
4rd bench	0 mM NaCl + 10 µM KIO3	0 mM	10 µM	26.3333
5th bench	0 mM NaCl + 10 µM KIO3	0 mM	10 µM	22
6th bench	0 mM NaCl + 10 µM KIO3	0 mM	10 µM	28
7th bench	0 mM NaCl + 10 µM KIO3	0 mM	10 µM	27
8th bench	0 mM NaCl + 10 µM KIO3	0 mM	10 µM	24.3333
9th bench	0 mM NaCl + 10 µM KIO3	0 mM	10 µM	27
1st bench	30 mM NaCl + 0.2 µM KIO3	30 mM	0.2 µM	23.6667
2nd bench	30 mM NaCl + 0.2 µM KIO3	30 mM	0.2 µM	25
3rd bench	30 mM NaCl + 0.2 µM KIO3	30 mM	0.2 µM	25.3333
4rd bench	30 mM NaCl + 0.2 µM KIO3	30 mM	0.2 µM	23.8333
5th bench	30 mM NaCl + 0.2 µM KIO3	30 mM	0.2 µM	24
6th bench	30 mM NaCl + 0.2 µM KIO3	30 mM	0.2 µM	19.6667
7th bench	30 mM NaCl + 0.2 µM KIO3	30 mM	0.2 µM	21.3333
8th bench	30 mM NaCl + 0.2 µM KIO3	30 mM	0.2 µM	22.3333
9th bench	30 mM NaCl + 0.2 µM KIO3	30 mM	0.2 µM	22.8333
1st bench	30 mM NaCl + 10 µM KIO3	30 mM	10 µM	21.6667
2nd bench	30 mM NaCl + 10 µM KIO3	30 mM	10 µM	25.6667
3rd bench	30 mM NaCl + 10 µM KIO3	30 mM	10 µM	24.6667
4rd bench	30 mM NaCl + 10 µM KIO3	30 mM	10 µM	27.6667
5th bench	30 mM NaCl + 10 µM KIO3	30 mM	10 µM	27.3333
6th bench	30 mM NaCl + 10 µM KIO3	30 mM	10 µM	22.3333
7th bench	30 mM NaCl + 10 µM KIO3	30 mM	10 µM	21
8th bench	30 mM NaCl + 10 µM KIO3	30 mM	10 µM	24.6667
9th bench	30 mM NaCl + 10 µM KIO3	30 mM	10 µM	21
1st bench	60 mM NaCl + 0.2 µM KIO3	60 mM	0.2 µM	19.6667
2nd bench	60 mM NaCl + 0.2 µM KIO3	60 mM	0.2 µM	23
3rd bench	60 mM NaCl + 0.2 µM KIO3	60 mM	0.2 µM	23.6667
4rd bench	60 mM NaCl + 0.2 µM KIO3	60 mM	0.2 µM	25
5th bench	60 mM NaCl + 0.2 µM KIO3	60 mM	0.2 µM	22.3333
6th bench	60 mM NaCl + 0.2 µM KIO3	60 mM	0.2 µM	22.8333
7th bench	60 mM NaCl + 0.2 µM KIO3	60 mM	0.2 µM	26.6667
8th bench	60 mM NaCl + 0.2 µM KIO3	60 mM	0.2 µM	18.3333
9th bench	60 mM NaCl + 0.2 µM KIO3	60 mM	0.2 µM	18.1667
1st bench	60 mM NaCl + 10 µM KIO3	60 mM	10 µM	23.6667
2nd bench	60 mM NaCl + 10 µM KIO3	60 mM	10 µM	20
3rd bench	60 mM NaCl + 10 µM KIO3	60 mM	10 µM	20.3333
4rd bench	60 mM NaCl + 10 µM KIO3	60 mM	10 µM	20.3333
5th bench	60 mM NaCl + 10 µM KIO3	60 mM	10 µM	21.3333
6th bench	60 mM NaCl + 10 µM KIO3	60 mM	10 µM	24.3333
7th bench	60 mM NaCl + 10 µM KIO3	60 mM	10 µM	24.6667
8th bench	60 mM NaCl + 10 µM KIO3	60 mM	10 µM	22
9th bench	60 mM NaCl + 10 µM KIO3	60 mM	10 µM	17.3333
Details
1st truss
bench	Treatment	NaCl	KIO3	plant/bench	fruit number/bench	fruit number/plant on each bench
1st bench	Control	0 mM	0 µM	3	11	3.66667
2nd bench	Control	0 mM	0 µM	3	13	4.33333
3rd bench	Control	0 mM	0 µM	3	13	4.33333
4rd bench	Control	0 mM	0 µM	3	14	4.66667
5th bench	Control	0 mM	0 µM	3	13	4.33333
6th bench	Control	0 mM	0 µM	3	15	5
7th bench	Control	0 mM	0 µM	3	19	6.33333
8th bench	Control	0 mM	0 µM	3	19	6.33333
9th bench	Control	0 mM	0 µM	3	14	4.66667
1st bench	30 mM NaCl + 0 µM KIO3	30 mM	0 µM	3	14	4.66667
2nd bench	30 mM NaCl + 0 µM KIO3	30 mM	0 µM	3	11	3.66667
3rd bench	30 mM NaCl + 0 µM KIO3	30 mM	0 µM	3	15	5
4rd bench	30 mM NaCl + 0 µM KIO3	30 mM	0 µM	3	12	4
5th bench	30 mM NaCl + 0 µM KIO3	30 mM	0 µM	3	14	4.66667
6th bench	30 mM NaCl + 0 µM KIO3	30 mM	0 µM	3	12	4
7th bench	30 mM NaCl + 0 µM KIO3	30 mM	0 µM	3	15	5
8th bench	30 mM NaCl + 0 µM KIO3	30 mM	0 µM	3	12	4
9th bench	30 mM NaCl + 0 µM KIO3	30 mM	0 µM	3	15	5
1st bench	60 mM NaCl + 0 µM KIO3	60 mM	0 µM	3	15	5
2nd bench	60 mM NaCl + 0 µM KIO3	60 mM	0 µM	3	16	5.33333
3rd bench	60 mM NaCl + 0 µM KIO3	60 mM	0 µM	3	14	4.66667
4rd bench	60 mM NaCl + 0 µM KIO3	60 mM	0 µM	3	13	4.33333
5th bench	60 mM NaCl + 0 µM KIO3	60 mM	0 µM	3	10	3.33333
6th bench	60 mM NaCl + 0 µM KIO3	60 mM	0 µM	3	11	3.66667
7th bench	60 mM NaCl + 0 µM KIO3	60 mM	0 µM	3	9	3
8th bench	60 mM NaCl + 0 µM KIO3	60 mM	0 µM	3	10	3.33333
9th bench	60 mM NaCl + 0 µM KIO3	60 mM	0 µM	3	13	4.33333
1st bench	0 mM NaCl + 0.2 µM KIO3	0 mM	0.2 µM	3	12	4
2nd bench	0 mM NaCl + 0.2 µM KIO3	0 mM	0.2 µM	3	15	5
3rd bench	0 mM NaCl + 0.2 µM KIO3	0 mM	0.2 µM	3	15	5
4rd bench	0 mM NaCl + 0.2 µM KIO3	0 mM	0.2 µM	3	15	5
5th bench	0 mM NaCl + 0.2 µM KIO3	0 mM	0.2 µM	3	13	4.33333
6th bench	0 mM NaCl + 0.2 µM KIO3	0 mM	0.2 µM	3	12	4
7th bench	0 mM NaCl + 0.2 µM KIO3	0 mM	0.2 µM	3	10	3.33333
8th bench	0 mM NaCl + 0.2 µM KIO3	0 mM	0.2 µM	3	13	4.33333
9th bench	0 mM NaCl + 0.2 µM KIO3	0 mM	0.2 µM	3	13	4.33333
1st bench	0 mM NaCl + 10 µM KIO3	0 mM	10 µM	3	13	4.33333
2nd bench	0 mM NaCl + 10 µM KIO3	0 mM	10 µM	3	14	4.66667
3rd bench	0 mM NaCl + 10 µM KIO3	0 mM	10 µM	3	21	7
4rd bench	0 mM NaCl + 10 µM KIO3	0 mM	10 µM	3	14	4.66667
5th bench	0 mM NaCl + 10 µM KIO3	0 mM	10 µM	3	11	3.66667
6th bench	0 mM NaCl + 10 µM KIO3	0 mM	10 µM	3	15	5
7th bench	0 mM NaCl + 10 µM KIO3	0 mM	10 µM	3	13	4.33333
8th bench	0 mM NaCl + 10 µM KIO3	0 mM	10 µM	3	16	5.33333
9th bench	0 mM NaCl + 10 µM KIO3	0 mM	10 µM	3	17	5.66667
1st bench	30 mM NaCl + 0.2 µM KIO3	30 mM	0.2 µM	3	15	5
2nd bench	30 mM NaCl + 0.2 µM KIO3	30 mM	0.2 µM	3	11	3.66667
3rd bench	30 mM NaCl + 0.2 µM KIO3	30 mM	0.2 µM	3	11	3.66667
4rd bench	30 mM NaCl + 0.2 µM KIO3	30 mM	0.2 µM	3	13	4.33333
5th bench	30 mM NaCl + 0.2 µM KIO3	30 mM	0.2 µM	3	19	6.33333
6th bench	30 mM NaCl + 0.2 µM KIO3	30 mM	0.2 µM	3	11	3.66667
7th bench	30 mM NaCl + 0.2 µM KIO3	30 mM	0.2 µM	3	16	5.33333
8th bench	30 mM NaCl + 0.2 µM KIO3	30 mM	0.2 µM	3	14	4.66667
9th bench	30 mM NaCl + 0.2 µM KIO3	30 mM	0.2 µM	3	13	4.33333
1st bench	30 mM NaCl + 10 µM KIO3	30 mM	10 µM	3	14	4.66667
2nd bench	30 mM NaCl + 10 µM KIO3	30 mM	10 µM	3	14	4.66667
3rd bench	30 mM NaCl + 10 µM KIO3	30 mM	10 µM	3	17	5.66667
4rd bench	30 mM NaCl + 10 µM KIO3	30 mM	10 µM	3	15	5
5th bench	30 mM NaCl + 10 µM KIO3	30 mM	10 µM	3	10	3.33333
6th bench	30 mM NaCl + 10 µM KIO3	30 mM	10 µM	3	16	5.33333
7th bench	30 mM NaCl + 10 µM KIO3	30 mM	10 µM	3	16	5.33333
8th bench	30 mM NaCl + 10 µM KIO3	30 mM	10 µM	3	14	4.66667
9th bench	30 mM NaCl + 10 µM KIO3	30 mM	10 µM	3	10	3.33333
1st bench	60 mM NaCl + 0.2 µM KIO3	60 mM	0.2 µM	3	11	3.66667
2nd bench	60 mM NaCl + 0.2 µM KIO3	60 mM	0.2 µM	3	13	4.33333
3rd bench	60 mM NaCl + 0.2 µM KIO3	60 mM	0.2 µM	3	14	4.66667
4rd bench	60 mM NaCl + 0.2 µM KIO3	60 mM	0.2 µM	3	14	4.66667
5th bench	60 mM NaCl + 0.2 µM KIO3	60 mM	0.2 µM	3	12	4
6th bench	60 mM NaCl + 0.2 µM KIO3	60 mM	0.2 µM	3	11	3.66667
7th bench	60 mM NaCl + 0.2 µM KIO3	60 mM	0.2 µM	3	15	5
8th bench	60 mM NaCl + 0.2 µM KIO3	60 mM	0.2 µM	3	9	3
9th bench	60 mM NaCl + 0.2 µM KIO3	60 mM	0.2 µM	3	10	3.33333
1st bench	60 mM NaCl + 10 µM KIO3	60 mM	10 µM	3	14	4.66667
2nd bench	60 mM NaCl + 10 µM KIO3	60 mM	10 µM	3	11	3.66667
3rd bench	60 mM NaCl + 10 µM KIO3	60 mM	10 µM	3	10	3.33333
4rd bench	60 mM NaCl + 10 µM KIO3	60 mM	10 µM	3	15	5
5th bench	60 mM NaCl + 10 µM KIO3	60 mM	10 µM	3	11	3.66667
6th bench	60 mM NaCl + 10 µM KIO3	60 mM	10 µM	3	12	4
7th bench	60 mM NaCl + 10 µM KIO3	60 mM	10 µM	3	15	5
8th bench	60 mM NaCl + 10 µM KIO3	60 mM	10 µM	3	13	4.33333
9th bench	60 mM NaCl + 10 µM KIO3	60 mM	10 µM	3	8	2.66667
2nd truss
bench	Treatment	NaCl	KIO3	plant/bench	fruit number/bench	fruit number/plant on each bench
1st bench	Control	0 mM	0 µM	3	20	6.66667
2nd bench	Control	0 mM	0 µM	3	14	4.66667
3rd bench	Control	0 mM	0 µM	3	12	4
4rd bench	Control	0 mM	0 µM	3	13	4.33333
5th bench	Control	0 mM	0 µM	3	15	5
6th bench	Control	0 mM	0 µM	3	17	5.66667
7th bench	Control	0 mM	0 µM	3	15	5
8th bench	Control	0 mM	0 µM	3	17	5.66667
9th bench	Control	0 mM	0 µM	3	12	4
1st bench	30 mM NaCl + 0 µM KIO3	30 mM	0 µM	3	14	4.66667
2nd bench	30 mM NaCl + 0 µM KIO3	30 mM	0 µM	3	17	5.66667
3rd bench	30 mM NaCl + 0 µM KIO3	30 mM	0 µM	3	18	6
4rd bench	30 mM NaCl + 0 µM KIO3	30 mM	0 µM	3	15	5
5th bench	30 mM NaCl + 0 µM KIO3	30 mM	0 µM	3	15	5
6th bench	30 mM NaCl + 0 µM KIO3	30 mM	0 µM	3	13	4.33333
7th bench	30 mM NaCl + 0 µM KIO3	30 mM	0 µM	3	19	6.33333
8th bench	30 mM NaCl + 0 µM KIO3	30 mM	0 µM	3	16	5.33333
9th bench	30 mM NaCl + 0 µM KIO3	30 mM	0 µM	3	17	5.66667
1st bench	60 mM NaCl + 0 µM KIO3	60 mM	0 µM	3	16	5.33333
2nd bench	60 mM NaCl + 0 µM KIO3	60 mM	0 µM	3	16	5.33333
3rd bench	60 mM NaCl + 0 µM KIO3	60 mM	0 µM	3	12	4
4rd bench	60 mM NaCl + 0 µM KIO3	60 mM	0 µM	3	15	5
5th bench	60 mM NaCl + 0 µM KIO3	60 mM	0 µM	3	16	5.33333
6th bench	60 mM NaCl + 0 µM KIO3	60 mM	0 µM	3	16	5.33333
7th bench	60 mM NaCl + 0 µM KIO3	60 mM	0 µM	3	9	3
8th bench	60 mM NaCl + 0 µM KIO3	60 mM	0 µM	3	14	4.66667
9th bench	60 mM NaCl + 0 µM KIO3	60 mM	0 µM	3	14	4.66667
1st bench	0 mM NaCl + 0.2 µM KIO3	0 mM	0.2 µM	3	12	4
2nd bench	0 mM NaCl + 0.2 µM KIO3	0 mM	0.2 µM	3	19	6.33333
3rd bench	0 mM NaCl + 0.2 µM KIO3	0 mM	0.2 µM	3	12	4
4rd bench	0 mM NaCl + 0.2 µM KIO3	0 mM	0.2 µM	3	9	3
5th bench	0 mM NaCl + 0.2 µM KIO3	0 mM	0.2 µM	3	13	4.33333
6th bench	0 mM NaCl + 0.2 µM KIO3	0 mM	0.2 µM	3	16	5.33333
7th bench	0 mM NaCl + 0.2 µM KIO3	0 mM	0.2 µM	3	19	6.33333
8th bench	0 mM NaCl + 0.2 µM KIO3	0 mM	0.2 µM	3	17	5.66667
9th bench	0 mM NaCl + 0.2 µM KIO3	0 mM	0.2 µM	3	13	4.33333
1st bench	0 mM NaCl + 10 µM KIO3	0 mM	10 µM	3	21	7
2nd bench	0 mM NaCl + 10 µM KIO3	0 mM	10 µM	3	21	7
3rd bench	0 mM NaCl + 10 µM KIO3	0 mM	10 µM	3	19	6.33333
4rd bench	0 mM NaCl + 10 µM KIO3	0 mM	10 µM	3	20	6.66667
5th bench	0 mM NaCl + 10 µM KIO3	0 mM	10 µM	3	11	3.66667
6th bench	0 mM NaCl + 10 µM KIO3	0 mM	10 µM	3	20	6.66667
7th bench	0 mM NaCl + 10 µM KIO3	0 mM	10 µM	3	17	5.66667
8th bench	0 mM NaCl + 10 µM KIO3	0 mM	10 µM	3	15	5
9th bench	0 mM NaCl + 10 µM KIO3	0 mM	10 µM	3	19	6.33333
1st bench	30 mM NaCl + 0.2 µM KIO3	30 mM	0.2 µM	3	16	5.33333
2nd bench	30 mM NaCl + 0.2 µM KIO3	30 mM	0.2 µM	3	18	6
3rd bench	30 mM NaCl + 0.2 µM KIO3	30 mM	0.2 µM	3	19	6.33333
4rd bench	30 mM NaCl + 0.2 µM KIO3	30 mM	0.2 µM	3	16	5.33333
5th bench	30 mM NaCl + 0.2 µM KIO3	30 mM	0.2 µM	3	16	5.33333
6th bench	30 mM NaCl + 0.2 µM KIO3	30 mM	0.2 µM	3	11	3.66667
7th bench	30 mM NaCl + 0.2 µM KIO3	30 mM	0.2 µM	3	15	5
8th bench	30 mM NaCl + 0.2 µM KIO3	30 mM	0.2 µM	3	17	5.66667
9th bench	30 mM NaCl + 0.2 µM KIO3	30 mM	0.2 µM	3	19	6.33333
1st bench	30 mM NaCl + 10 µM KIO3	30 mM	10 µM	3	13	4.33333
2nd bench	30 mM NaCl + 10 µM KIO3	30 mM	10 µM	3	19	6.33333
3rd bench	30 mM NaCl + 10 µM KIO3	30 mM	10 µM	3	14	4.66667
4rd bench	30 mM NaCl + 10 µM KIO3	30 mM	10 µM	3	19	6.33333
5th bench	30 mM NaCl + 10 µM KIO3	30 mM	10 µM	3	17	5.66667
6th bench	30 mM NaCl + 10 µM KIO3	30 mM	10 µM	3	14	4.66667
7th bench	30 mM NaCl + 10 µM KIO3	30 mM	10 µM	3	16	5.33333
8th bench	30 mM NaCl + 10 µM KIO3	30 mM	10 µM	3	16	5.33333
9th bench	30 mM NaCl + 10 µM KIO3	30 mM	10 µM	3	12	4
1st bench	60 mM NaCl + 0.2 µM KIO3	60 mM	0.2 µM	3	17	5.66667
2nd bench	60 mM NaCl + 0.2 µM KIO3	60 mM	0.2 µM	3	15	5
3rd bench	60 mM NaCl + 0.2 µM KIO3	60 mM	0.2 µM	3	11	3.66667
4rd bench	60 mM NaCl + 0.2 µM KIO3	60 mM	0.2 µM	3	17	5.66667
5th bench	60 mM NaCl + 0.2 µM KIO3	60 mM	0.2 µM	3	16	5.33333
6th bench	60 mM NaCl + 0.2 µM KIO3	60 mM	0.2 µM	3	15	5
7th bench	60 mM NaCl + 0.2 µM KIO3	60 mM	0.2 µM	3	16	5.33333
8th bench	60 mM NaCl + 0.2 µM KIO3	60 mM	0.2 µM	3	9	3
9th bench	60 mM NaCl + 0.2 µM KIO3	60 mM	0.2 µM	3	10	3.33333
1st bench	60 mM NaCl + 10 µM KIO3	60 mM	10 µM	3	14	4.66667
2nd bench	60 mM NaCl + 10 µM KIO3	60 mM	10 µM	3	15	5
3rd bench	60 mM NaCl + 10 µM KIO3	60 mM	10 µM	3	15	5
4rd bench	60 mM NaCl + 10 µM KIO3	60 mM	10 µM	3	19	6.33333
5th bench	60 mM NaCl + 10 µM KIO3	60 mM	10 µM	3	15	5
6th bench	60 mM NaCl + 10 µM KIO3	60 mM	10 µM	3	15	5
7th bench	60 mM NaCl + 10 µM KIO3	60 mM	10 µM	3	17	5.66667
8th bench	60 mM NaCl + 10 µM KIO3	60 mM	10 µM	3	16	5.33333
9th bench	60 mM NaCl + 10 µM KIO3	60 mM	10 µM	3	13	4.33333
3rd trusse
bench	Treatment	NaCl	KIO3	plant/bench	fruit number/bench	fruit number/plant on each bench
1st bench	Control	0 mM	0 µM	3	12	4
2nd bench	Control	0 mM	0 µM	3	9	3
3rd bench	Control	0 mM	0 µM	3	13	4.33333
4rd bench	Control	0 mM	0 µM	3	15	5
5th bench	Control	0 mM	0 µM	3	15	5
6th bench	Control	0 mM	0 µM	3	14	4.66667
7th bench	Control	0 mM	0 µM	3	17	5.66667
8th bench	Control	0 mM	0 µM	3	18	6
9th bench	Control	0 mM	0 µM	3	18	6
1st bench	30 mM NaCl + 0 µM KIO3	30 mM	0 µM	3	14	4.66667
2nd bench	30 mM NaCl + 0 µM KIO3	30 mM	0 µM	3	13	4.33333
3rd bench	30 mM NaCl + 0 µM KIO3	30 mM	0 µM	3	13	4.33333
4rd bench	30 mM NaCl + 0 µM KIO3	30 mM	0 µM	3	15	5
5th bench	30 mM NaCl + 0 µM KIO3	30 mM	0 µM	3	19	6.33333
6th bench	30 mM NaCl + 0 µM KIO3	30 mM	0 µM	3	14	4.66667
7th bench	30 mM NaCl + 0 µM KIO3	30 mM	0 µM	3	14	4.66667
8th bench	30 mM NaCl + 0 µM KIO3	30 mM	0 µM	3	19	6.33333
9th bench	30 mM NaCl + 0 µM KIO3	30 mM	0 µM	3	17	5.66667
1st bench	60 mM NaCl + 0 µM KIO3	60 mM	0 µM	3	15	5
2nd bench	60 mM NaCl + 0 µM KIO3	60 mM	0 µM	3	14	4.66667
3rd bench	60 mM NaCl + 0 µM KIO3	60 mM	0 µM	3	12	4
4rd bench	60 mM NaCl + 0 µM KIO3	60 mM	0 µM	3	11	3.66667
5th bench	60 mM NaCl + 0 µM KIO3	60 mM	0 µM	3	10	3.33333
6th bench	60 mM NaCl + 0 µM KIO3	60 mM	0 µM	3	14	4.66667
7th bench	60 mM NaCl + 0 µM KIO3	60 mM	0 µM	2	10	5
8th bench	60 mM NaCl + 0 µM KIO3	60 mM	0 µM	3	13	4.33333
9th bench	60 mM NaCl + 0 µM KIO3	60 mM	0 µM	3	14	4.66667
1st bench	0 mM NaCl + 0.2 µM KIO3	0 mM	0.2 µM	3	15	5
2nd bench	0 mM NaCl + 0.2 µM KIO3	0 mM	0.2 µM	3	15	5
3rd bench	0 mM NaCl + 0.2 µM KIO3	0 mM	0.2 µM	3	19	6.33333
4rd bench	0 mM NaCl + 0.2 µM KIO3	0 mM	0.2 µM	3	14	4.66667
5th bench	0 mM NaCl + 0.2 µM KIO3	0 mM	0.2 µM	3	12	4
6th bench	0 mM NaCl + 0.2 µM KIO3	0 mM	0.2 µM	3	17	5.66667
7th bench	0 mM NaCl + 0.2 µM KIO3	0 mM	0.2 µM	3	17	5.66667
8th bench	0 mM NaCl + 0.2 µM KIO3	0 mM	0.2 µM	3	14	4.66667
9th bench	0 mM NaCl + 0.2 µM KIO3	0 mM	0.2 µM	3	13	4.33333
1st bench	0 mM NaCl + 10 µM KIO3	0 mM	10 µM	3	17	5.66667
2nd bench	0 mM NaCl + 10 µM KIO3	0 mM	10 µM	3	13	4.33333
3rd bench	0 mM NaCl + 10 µM KIO3	0 mM	10 µM	3	19	6.33333
4rd bench	0 mM NaCl + 10 µM KIO3	0 mM	10 µM	3	18	6
5th bench	0 mM NaCl + 10 µM KIO3	0 mM	10 µM	3	13	4.33333
6th bench	0 mM NaCl + 10 µM KIO3	0 mM	10 µM	3	13	4.33333
7th bench	0 mM NaCl + 10 µM KIO3	0 mM	10 µM	3	15	5
8th bench	0 mM NaCl + 10 µM KIO3	0 mM	10 µM	3	15	5
9th bench	0 mM NaCl + 10 µM KIO3	0 mM	10 µM	3	17	5.66667
1st bench	30 mM NaCl + 0.2 µM KIO3	30 mM	0.2 µM	3	14	4.66667
2nd bench	30 mM NaCl + 0.2 µM KIO3	30 mM	0.2 µM	3	20	6.66667
3rd bench	30 mM NaCl + 0.2 µM KIO3	30 mM	0.2 µM	3	19	6.33333
4rd bench	30 mM NaCl + 0.2 µM KIO3	30 mM	0.2 µM	3	16	5.33333
5th bench	30 mM NaCl + 0.2 µM KIO3	30 mM	0.2 µM	3	14	4.66667
6th bench	30 mM NaCl + 0.2 µM KIO3	30 mM	0.2 µM	3	11	3.66667
7th bench	30 mM NaCl + 0.2 µM KIO3	30 mM	0.2 µM	3	10	3.33333
8th bench	30 mM NaCl + 0.2 µM KIO3	30 mM	0.2 µM	3	11	3.66667
9th bench	30 mM NaCl + 0.2 µM KIO3	30 mM	0.2 µM	3	14	4.66667
1st bench	30 mM NaCl + 10 µM KIO3	30 mM	10 µM	3	11	3.66667
2nd bench	30 mM NaCl + 10 µM KIO3	30 mM	10 µM	3	19	6.33333
3rd bench	30 mM NaCl + 10 µM KIO3	30 mM	10 µM	3	19	6.33333
4rd bench	30 mM NaCl + 10 µM KIO3	30 mM	10 µM	3	18	6
5th bench	30 mM NaCl + 10 µM KIO3	30 mM	10 µM	3	18	6
6th bench	30 mM NaCl + 10 µM KIO3	30 mM	10 µM	3	11	3.66667
7th bench	30 mM NaCl + 10 µM KIO3	30 mM	10 µM	3	14	4.66667
8th bench	30 mM NaCl + 10 µM KIO3	30 mM	10 µM	3	13	4.33333
9th bench	30 mM NaCl + 10 µM KIO3	30 mM	10 µM	3	11	3.66667
1st bench	60 mM NaCl + 0.2 µM KIO3	60 mM	0.2 µM	3	13	4.33333
2nd bench	60 mM NaCl + 0.2 µM KIO3	60 mM	0.2 µM	3	14	4.66667
3rd bench	60 mM NaCl + 0.2 µM KIO3	60 mM	0.2 µM	3	15	5
4rd bench	60 mM NaCl + 0.2 µM KIO3	60 mM	0.2 µM	3	20	6.66667
5th bench	60 mM NaCl + 0.2 µM KIO3	60 mM	0.2 µM	3	16	5.33333
6th bench	60 mM NaCl + 0.2 µM KIO3	60 mM	0.2 µM	3	11	3.66667
7th bench	60 mM NaCl + 0.2 µM KIO3	60 mM	0.2 µM	3	17	5.66667
8th bench	60 mM NaCl + 0.2 µM KIO3	60 mM	0.2 µM	3	12	4
9th bench	60 mM NaCl + 0.2 µM KIO3	60 mM	0.2 µM	2	7	3.5
1st bench	60 mM NaCl + 10 µM KIO3	60 mM	10 µM	3	15	5
2nd bench	60 mM NaCl + 10 µM KIO3	60 mM	10 µM	3	12	4
3rd bench	60 mM NaCl + 10 µM KIO3	60 mM	10 µM	3	13	4.33333
4rd bench	60 mM NaCl + 10 µM KIO3	60 mM	10 µM	3	8	2.66667
5th bench	60 mM NaCl + 10 µM KIO3	60 mM	10 µM	3	10	3.33333
6th bench	60 mM NaCl + 10 µM KIO3	60 mM	10 µM	3	14	4.66667
7th bench	60 mM NaCl + 10 µM KIO3	60 mM	10 µM	3	14	4.66667
8th bench	60 mM NaCl + 10 µM KIO3	60 mM	10 µM	3	15	5
9th bench	60 mM NaCl + 10 µM KIO3	60 mM	10 µM	3	10	3.33333
4th truss
bench	Treatment	NaCl	KIO3	plant/bench	fruit number/bench	fruit number/plant on each bench
1st bench	Control	0 mM	0 µM	3	11	3.66667
2nd bench	Control	0 mM	0 µM	3	12	4
3rd bench	Control	0 mM	0 µM	3	8	2.66667
4rd bench	Control	0 mM	0 µM	3	12	4
5th bench	Control	0 mM	0 µM	3	14	4.66667
6th bench	Control	0 mM	0 µM	3	13	4.33333
7th bench	Control	0 mM	0 µM	3	11	3.66667
8th bench	Control	0 mM	0 µM	3	16	5.33333
9th bench	Control	0 mM	0 µM	3	10	3.33333
1st bench	30 mM NaCl + 0 µM KIO3	30 mM	0 µM	3	10	3.33333
2nd bench	30 mM NaCl + 0 µM KIO3	30 mM	0 µM	3	13	4.33333
3rd bench	30 mM NaCl + 0 µM KIO3	30 mM	0 µM	3	8	2.66667
4rd bench	30 mM NaCl + 0 µM KIO3	30 mM	0 µM	3	10	3.33333
5th bench	30 mM NaCl + 0 µM KIO3	30 mM	0 µM	3	12	4
6th bench	30 mM NaCl + 0 µM KIO3	30 mM	0 µM	3	14	4.66667
7th bench	30 mM NaCl + 0 µM KIO3	30 mM	0 µM	2	14	7
8th bench	30 mM NaCl + 0 µM KIO3	30 mM	0 µM	3	14	4.66667
9th bench	30 mM NaCl + 0 µM KIO3	30 mM	0 µM	3	10	3.33333
1st bench	60 mM NaCl + 0 µM KIO3	60 mM	0 µM	3	12	4
2nd bench	60 mM NaCl + 0 µM KIO3	60 mM	0 µM	3	8	2.66667
3rd bench	60 mM NaCl + 0 µM KIO3	60 mM	0 µM	3	10	3.33333
4rd bench	60 mM NaCl + 0 µM KIO3	60 mM	0 µM	3	11	3.66667
5th bench	60 mM NaCl + 0 µM KIO3	60 mM	0 µM	3	12	4
6th bench	60 mM NaCl + 0 µM KIO3	60 mM	0 µM	3	10	3.33333
7th bench	60 mM NaCl + 0 µM KIO3	60 mM	0 µM	2	6	3
8th bench	60 mM NaCl + 0 µM KIO3	60 mM	0 µM	3	12	4
9th bench	60 mM NaCl + 0 µM KIO3	60 mM	0 µM	3	12	4
1st bench	0 mM NaCl + 0.2 µM KIO3	0 mM	0.2 µM	3	13	4.33333
2nd bench	0 mM NaCl + 0.2 µM KIO3	0 mM	0.2 µM	2	13	6.5
3rd bench	0 mM NaCl + 0.2 µM KIO3	0 mM	0.2 µM	3	11	3.66667
4rd bench	0 mM NaCl + 0.2 µM KIO3	0 mM	0.2 µM	3	13	4.33333
5th bench	0 mM NaCl + 0.2 µM KIO3	0 mM	0.2 µM	3	14	4.66667
6th bench	0 mM NaCl + 0.2 µM KIO3	0 mM	0.2 µM	3	10	3.33333
7th bench	0 mM NaCl + 0.2 µM KIO3	0 mM	0.2 µM	3	17	5.66667
8th bench	0 mM NaCl + 0.2 µM KIO3	0 mM	0.2 µM	3	11	3.66667
9th bench	0 mM NaCl + 0.2 µM KIO3	0 mM	0.2 µM	3	14	4.66667
1st bench	0 mM NaCl + 10 µM KIO3	0 mM	10 µM	2	14	7
2nd bench	0 mM NaCl + 10 µM KIO3	0 mM	10 µM	3	13	4.33333
3rd bench	0 mM NaCl + 10 µM KIO3	0 mM	10 µM	3	11	3.66667
4rd bench	0 mM NaCl + 10 µM KIO3	0 mM	10 µM	3	16	5.33333
5th bench	0 mM NaCl + 10 µM KIO3	0 mM	10 µM	3	14	4.66667
6th bench	0 mM NaCl + 10 µM KIO3	0 mM	10 µM	2	14	7
7th bench	0 mM NaCl + 10 µM KIO3	0 mM	10 µM	2	12	6
8th bench	0 mM NaCl + 10 µM KIO3	0 mM	10 µM	3	15	5
9th bench	0 mM NaCl + 10 µM KIO3	0 mM	10 µM	3	11	3.66667
1st bench	30 mM NaCl + 0.2 µM KIO3	30 mM	0.2 µM	3	11	3.66667
2nd bench	30 mM NaCl + 0.2 µM KIO3	30 mM	0.2 µM	3	10	3.33333
3rd bench	30 mM NaCl + 0.2 µM KIO3	30 mM	0.2 µM	3	11	3.66667
4rd bench	30 mM NaCl + 0.2 µM KIO3	30 mM	0.2 µM	3	13	4.33333
5th bench	30 mM NaCl + 0.2 µM KIO3	30 mM	0.2 µM	3	12	4
6th bench	30 mM NaCl + 0.2 µM KIO3	30 mM	0.2 µM	3	12	4
7th bench	30 mM NaCl + 0.2 µM KIO3	30 mM	0.2 µM	3	11	3.66667
8th bench	30 mM NaCl + 0.2 µM KIO3	30 mM	0.2 µM	3	13	4.33333
9th bench	30 mM NaCl + 0.2 µM KIO3	30 mM	0.2 µM	3	12	4
1st bench	30 mM NaCl + 10 µM KIO3	30 mM	10 µM	3	12	4
2nd bench	30 mM NaCl + 10 µM KIO3	30 mM	10 µM	3	13	4.33333
3rd bench	30 mM NaCl + 10 µM KIO3	30 mM	10 µM	3	12	4
4rd bench	30 mM NaCl + 10 µM KIO3	30 mM	10 µM	3	13	4.33333
5th bench	30 mM NaCl + 10 µM KIO3	30 mM	10 µM	3	15	5
6th bench	30 mM NaCl + 10 µM KIO3	30 mM	10 µM	3	12	4
7th bench	30 mM NaCl + 10 µM KIO3	30 mM	10 µM	3	9	3
8th bench	30 mM NaCl + 10 µM KIO3	30 mM	10 µM	3	13	4.33333
9th bench	30 mM NaCl + 10 µM KIO3	30 mM	10 µM	3	14	4.66667
1st bench	60 mM NaCl + 0.2 µM KIO3	60 mM	0.2 µM	3	9	3
2nd bench	60 mM NaCl + 0.2 µM KIO3	60 mM	0.2 µM	3	15	5
3rd bench	60 mM NaCl + 0.2 µM KIO3	60 mM	0.2 µM	3	16	5.33333
4rd bench	60 mM NaCl + 0.2 µM KIO3	60 mM	0.2 µM	3	11	3.66667
5th bench	60 mM NaCl + 0.2 µM KIO3	60 mM	0.2 µM	3	14	4.66667
6th bench	60 mM NaCl + 0.2 µM KIO3	60 mM	0.2 µM	2	14	7
7th bench	60 mM NaCl + 0.2 µM KIO3	60 mM	0.2 µM	3	11	3.66667
8th bench	60 mM NaCl + 0.2 µM KIO3	60 mM	0.2 µM	3	10	3.33333
9th bench	60 mM NaCl + 0.2 µM KIO3	60 mM	0.2 µM	2	8	4
1st bench	60 mM NaCl + 10 µM KIO3	60 mM	10 µM	3	14	4.66667
2nd bench	60 mM NaCl + 10 µM KIO3	60 mM	10 µM	3	10	3.33333
3rd bench	60 mM NaCl + 10 µM KIO3	60 mM	10 µM	3	15	5
4rd bench	60 mM NaCl + 10 µM KIO3	60 mM	10 µM	3	10	3.33333
5th bench	60 mM NaCl + 10 µM KIO3	60 mM	10 µM	3	12	4
6th bench	60 mM NaCl + 10 µM KIO3	60 mM	10 µM	3	19	6.33333
7th bench	60 mM NaCl + 10 µM KIO3	60 mM	10 µM	3	17	5.66667
8th bench	60 mM NaCl + 10 µM KIO3	60 mM	10 µM	3	13	4.33333
9th bench	60 mM NaCl + 10 µM KIO3	60 mM	10 µM	3	10	3.33333
5th truss
bench	Treatment	NaCl	KIO3	plant/bench	fruit number/bench	fruit number/plant on each bench
1st bench	Control	0 mM	0 µM	3	7	2.33333
2nd bench	Control	0 mM	0 µM	3	7	2.33333
3rd bench	Control	0 mM	0 µM	3	9	3
4rd bench	Control	0 mM	0 µM	3	13	4.33333
5th bench	Control	0 mM	0 µM	3	13	4.33333
6th bench	Control	0 mM	0 µM	3	12	4
7th bench	Control	0 mM	0 µM	3	10	3.33333
8th bench	Control	0 mM	0 µM	3	16	5.33333
9th bench	Control	0 mM	0 µM	3	11	3.66667
1st bench	30 mM NaCl + 0 µM KIO3	30 mM	0 µM	3	7	2.33333
2nd bench	30 mM NaCl + 0 µM KIO3	30 mM	0 µM	3	9	3
3rd bench	30 mM NaCl + 0 µM KIO3	30 mM	0 µM	3	10	3.33333
4rd bench	30 mM NaCl + 0 µM KIO3	30 mM	0 µM	3	17	5.66667
5th bench	30 mM NaCl + 0 µM KIO3	30 mM	0 µM	3	9	3
6th bench	30 mM NaCl + 0 µM KIO3	30 mM	0 µM	3	11	3.66667
7th bench	30 mM NaCl + 0 µM KIO3	30 mM	0 µM	2	15	7.5
8th bench	30 mM NaCl + 0 µM KIO3	30 mM	0 µM	3	11	3.66667
9th bench	30 mM NaCl + 0 µM KIO3	30 mM	0 µM	3	7	2.33333
1st bench	60 mM NaCl + 0 µM KIO3	60 mM	0 µM	3	8	2.66667
2nd bench	60 mM NaCl + 0 µM KIO3	60 mM	0 µM	3	8	2.66667
3rd bench	60 mM NaCl + 0 µM KIO3	60 mM	0 µM	3	13	4.33333
4rd bench	60 mM NaCl + 0 µM KIO3	60 mM	0 µM	3	13	4.33333
5th bench	60 mM NaCl + 0 µM KIO3	60 mM	0 µM	3	11	3.66667
6th bench	60 mM NaCl + 0 µM KIO3	60 mM	0 µM	3	8	2.66667
7th bench	60 mM NaCl + 0 µM KIO3	60 mM	0 µM	2	8	4
8th bench	60 mM NaCl + 0 µM KIO3	60 mM	0 µM	3	6	2
9th bench	60 mM NaCl + 0 µM KIO3	60 mM	0 µM	3	9	3
1st bench	0 mM NaCl + 0.2 µM KIO3	0 mM	0.2 µM	3	14	4.66667
2nd bench	0 mM NaCl + 0.2 µM KIO3	0 mM	0.2 µM	2	12	6
3rd bench	0 mM NaCl + 0.2 µM KIO3	0 mM	0.2 µM	3	15	5
4rd bench	0 mM NaCl + 0.2 µM KIO3	0 mM	0.2 µM	3	12	4
5th bench	0 mM NaCl + 0.2 µM KIO3	0 mM	0.2 µM	3	12	4
6th bench	0 mM NaCl + 0.2 µM KIO3	0 mM	0.2 µM	3	12	4
7th bench	0 mM NaCl + 0.2 µM KIO3	0 mM	0.2 µM	3	7	2.33333
8th bench	0 mM NaCl + 0.2 µM KIO3	0 mM	0.2 µM	3	17	5.66667
9th bench	0 mM NaCl + 0.2 µM KIO3	0 mM	0.2 µM	3	11	3.66667
1st bench	0 mM NaCl + 10 µM KIO3	0 mM	10 µM	2	10	5
2nd bench	0 mM NaCl + 10 µM KIO3	0 mM	10 µM	3	12	4
3rd bench	0 mM NaCl + 10 µM KIO3	0 mM	10 µM	3	10	3.33333
4rd bench	0 mM NaCl + 10 µM KIO3	0 mM	10 µM	3	11	3.66667
5th bench	0 mM NaCl + 10 µM KIO3	0 mM	10 µM	3	17	5.66667
6th bench	0 mM NaCl + 10 µM KIO3	0 mM	10 µM	2	10	5
7th bench	0 mM NaCl + 10 µM KIO3	0 mM	10 µM	2	12	6
8th bench	0 mM NaCl + 10 µM KIO3	0 mM	10 µM	3	12	4
9th bench	0 mM NaCl + 10 µM KIO3	0 mM	10 µM	3	17	5.66667
1st bench	30 mM NaCl + 0.2 µM KIO3	30 mM	0.2 µM	3	14	4.66667
2nd bench	30 mM NaCl + 0.2 µM KIO3	30 mM	0.2 µM	3	16	5.33333
3rd bench	30 mM NaCl + 0.2 µM KIO3	30 mM	0.2 µM	3	16	5.33333
4rd bench	30 mM NaCl + 0.2 µM KIO3	30 mM	0.2 µM	2	9	4.5
5th bench	30 mM NaCl + 0.2 µM KIO3	30 mM	0.2 µM	3	11	3.66667
6th bench	30 mM NaCl + 0.2 µM KIO3	30 mM	0.2 µM	3	14	4.66667
7th bench	30 mM NaCl + 0.2 µM KIO3	30 mM	0.2 µM	2	8	4
8th bench	30 mM NaCl + 0.2 µM KIO3	30 mM	0.2 µM	3	12	4
9th bench	30 mM NaCl + 0.2 µM KIO3	30 mM	0.2 µM	2	7	3.5
1st bench	30 mM NaCl + 10 µM KIO3	30 mM	10 µM	3	15	5
2nd bench	30 mM NaCl + 10 µM KIO3	30 mM	10 µM	3	12	4
3rd bench	30 mM NaCl + 10 µM KIO3	30 mM	10 µM	3	12	4
4rd bench	30 mM NaCl + 10 µM KIO3	30 mM	10 µM	3	18	6
5th bench	30 mM NaCl + 10 µM KIO3	30 mM	10 µM	3	22	7.33333
6th bench	30 mM NaCl + 10 µM KIO3	30 mM	10 µM	3	12	4
7th bench	30 mM NaCl + 10 µM KIO3	30 mM	10 µM	3	8	2.66667
8th bench	30 mM NaCl + 10 µM KIO3	30 mM	10 µM	3	18	6
9th bench	30 mM NaCl + 10 µM KIO3	30 mM	10 µM	3	16	5.33333
1st bench	60 mM NaCl + 0.2 µM KIO3	60 mM	0.2 µM	3	9	3
2nd bench	60 mM NaCl + 0.2 µM KIO3	60 mM	0.2 µM	3	12	4
3rd bench	60 mM NaCl + 0.2 µM KIO3	60 mM	0.2 µM	3	15	5
4rd bench	60 mM NaCl + 0.2 µM KIO3	60 mM	0.2 µM	3	13	4.33333
5th bench	60 mM NaCl + 0.2 µM KIO3	60 mM	0.2 µM	3	9	3
6th bench	60 mM NaCl + 0.2 µM KIO3	60 mM	0.2 µM	2	7	3.5
7th bench	60 mM NaCl + 0.2 µM KIO3	60 mM	0.2 µM	3	21	7
8th bench	60 mM NaCl + 0.2 µM KIO3	60 mM	0.2 µM	3	15	5
9th bench	60 mM NaCl + 0.2 µM KIO3	60 mM	0.2 µM	2	8	4
1st bench	60 mM NaCl + 10 µM KIO3	60 mM	10 µM	3	14	4.66667
2nd bench	60 mM NaCl + 10 µM KIO3	60 mM	10 µM	3	12	4
3rd bench	60 mM NaCl + 10 µM KIO3	60 mM	10 µM	3	8	2.66667
4rd bench	60 mM NaCl + 10 µM KIO3	60 mM	10 µM	3	9	3
5th bench	60 mM NaCl + 10 µM KIO3	60 mM	10 µM	3	16	5.33333
6th bench	60 mM NaCl + 10 µM KIO3	60 mM	10 µM	3	13	4.33333
7th bench	60 mM NaCl + 10 µM KIO3	60 mM	10 µM	3	11	3.66667
8th bench	60 mM NaCl + 10 µM KIO3	60 mM	10 µM	3	9	3
9th bench	60 mM NaCl + 10 µM KIO3	60 mM	10 µM	3	11	3.66667

## Sheet: Fig. 3 d,e
one fruit FW and D.M. % (see below for data details)
			Fig. 3d		Fig. 3e
Treatment	NaCl	KIO3	FW	DW	%D.M.
Control	0 mM	0 µM	66.6	3.8	5.71
Control	0 mM	0 µM	88	4.6	5.23
Control	0 mM	0 µM	95.1	6.6	6.94
Control	0 mM	0 µM	75.2	5.1	6.78
Control	0 mM	0 µM	82.9	5.3	6.39
Control	0 mM	0 µM	73.4	4.7	6.4
Control	0 mM	0 µM	66.2	4.2	6.34
Control	0 mM	0 µM	80	5.2	6.5
Control	0 mM	0 µM	58.6	3.7	6.31
Control	0 mM	0 µM	66.8	4.7	7.04
Control	0 mM	0 µM	90.2	6.2	6.87
Control	0 mM	0 µM	78.5	5.3	6.75
Control	0 mM	0 µM	66.6	3.8	5.71
Control	0 mM	0 µM	96.8	5.5	5.68
Control	0 mM	0 µM	61.8	4.3	6.96
Control	0 mM	0 µM	66.7	4.9	7.35
Control	0 mM	0 µM	55.1	4	7.26
Control	0 mM	0 µM	79.7	5.7	7.15
Control	0 mM	0 µM	66.7	4.5	6.75
Control	0 mM	0 µM	68.1	4.6	6.75
Control	0 mM	0 µM	75	4.8	6.4
Control	0 mM	0 µM	87.6	5.7	6.51
Control	0 mM	0 µM	82.6	5.3	6.42
Control	0 mM	0 µM	75.1	5.3	7.06
Control	0 mM	0 µM	79	5.5	6.96
Control	0 mM	0 µM	37	2.8	7.57
Control	0 mM	0 µM	58	4	6.9
Control	0 mM	0 µM	83.6	5	5.98
Control	0 mM	0 µM	97	6.3	6.49
Control	0 mM	0 µM	66.2	4.1	6.19
Control	0 mM	0 µM	74.7	4.3	5.76
Control	0 mM	0 µM	100.7	6.5	6.45
Control	0 mM	0 µM	97.3	6.4	6.58
Control	0 mM	0 µM	85	5.8	6.82
Control	0 mM	0 µM	105.9	7.1	6.7
Control	0 mM	0 µM	63.7	4.9	7.69
Control	0 mM	0 µM	92.8	5.3	5.71
Control	0 mM	0 µM	81.7	4.7	5.75
Control	0 mM	0 µM	75.8	4.7	6.2
Control	0 mM	0 µM	41.2	2.5	6.07
Control	0 mM	0 µM	89.8	6.4	7.13
Control	0 mM	0 µM	48.9	3.1	6.34
Control	0 mM	0 µM	48.7	3.2	6.57
Control	0 mM	0 µM	68.2	4.4	6.45
Control	0 mM	0 µM	89.9	5.2	5.78
Control	0 mM	0 µM	92.4	6.6	7.14
Control	0 mM	0 µM	81.4	5.4	6.63
Control	0 mM	0 µM	97.2	6.9	7.1
Control	0 mM	0 µM	105.5	6.4	6.07
Control	0 mM	0 µM	86.7	6	6.92
Control	0 mM	0 µM	69	4.2	6.09
Control	0 mM	0 µM	50.2	2.5	4.98
Control	0 mM	0 µM	65.7	4.1	6.24
Control	0 mM	0 µM	83.6	5.7	6.82
Control	0 mM	0 µM	73.3	5	6.82
Control	0 mM	0 µM	108.7	6	5.52
Control	0 mM	0 µM	86.4	5.1	5.9
Control	0 mM	0 µM	69.9	4.3	6.15
Control	0 mM	0 µM	115.7	6.5	5.62
Control	0 mM	0 µM	92.6	6.2	6.7
Control	0 mM	0 µM	89.8	6	6.68
Control	0 mM	0 µM	79	5.2	6.58
Control	0 mM	0 µM	91.2	6.4	7.02
Control	0 mM	0 µM	81.6	5.1	6.25
Control	0 mM	0 µM	76.5	4.4	5.75
Control	0 mM	0 µM	65.5	4.3	6.56
Control	0 mM	0 µM	108.2	6.8	6.28
Control	0 mM	0 µM	60.5	3.8	6.28
Control	0 mM	0 µM	99.6	5.6	5.62
Control	0 mM	0 µM	110.5	6.8	6.15
Control	0 mM	0 µM	99.4	5.8	5.84
Control	0 mM	0 µM	70.7	5.2	7.36
Control	0 mM	0 µM	111.3	5.8	5.21
Control	0 mM	0 µM	93.4	5.3	5.67
Control	0 mM	0 µM	116.9	6.2	5.3
Control	0 mM	0 µM	102.3	6.5	6.35
Control	0 mM	0 µM	98	6	6.12
Control	0 mM	0 µM	56.4	3.2	5.67
Control	0 mM	0 µM	73	5	6.85
Control	0 mM	0 µM	77.1	4	5.19
Control	0 mM	0 µM	50	3.2	6.4
Control	0 mM	0 µM	76.8	5.2	6.77
Control	0 mM	0 µM	139	7	5.04
Control	0 mM	0 µM	102.5	5.8	5.66
Control	0 mM	0 µM	95.9	5.9	6.15
Control	0 mM	0 µM	80.4	4.6	5.72
Control	0 mM	0 µM	64.9	4.5	6.93
Control	0 mM	0 µM	100.4	6.4	6.37
Control	0 mM	0 µM	91.9	5.2	5.66
Control	0 mM	0 µM	85.4	5.7	6.67
Control	0 mM	0 µM	101.2	6.7	6.62
Control	0 mM	0 µM	85.4	5.4	6.32
Control	0 mM	0 µM	88.9	4.8	5.4
Control	0 mM	0 µM	92.4	5.7	6.17
Control	0 mM	0 µM	78.1	4	5.12
Control	0 mM	0 µM	80	5.3	6.63
Control	0 mM	0 µM	76.4	4.8	6.28
Control	0 mM	0 µM	95.7	5.5	5.75
Control	0 mM	0 µM	83.6	5.5	6.58
Control	0 mM	0 µM	88.9	4.9	5.51
Control	0 mM	0 µM	91.9	5	5.44
Control	0 mM	0 µM	76.3	4.3	5.64
Control	0 mM	0 µM	82	4.9	5.98
Control	0 mM	0 µM	50.1	3.4	6.79
Control	0 mM	0 µM	36	2.2	6.11
Control	0 mM	0 µM	58.2	3.1	5.33
Control	0 mM	0 µM	109.2	6.1	5.59
Control	0 mM	0 µM	86.5	5.8	6.71
Control	0 mM	0 µM	86.5	4.6	5.32
Control	0 mM	0 µM	78.5	4	5.1
Control	0 mM	0 µM	86.3	4.3	4.98
Control	0 mM	0 µM	81.2	4.5	5.54
Control	0 mM	0 µM	78.5	3.9	4.97
Control	0 mM	0 µM	87.3	5.2	5.96
Control	0 mM	0 µM	80.5	3.6	4.47
Control	0 mM	0 µM	94.4	4.7	4.98
Control	0 mM	0 µM	106.4	5	4.7
Control	0 mM	0 µM	74	4.7	6.35
Control	0 mM	0 µM	97.3	3.8	3.91
Control	0 mM	0 µM	90.5	4.4	4.86
Control	0 mM	0 µM	78.6	3	3.82
Control	0 mM	0 µM	100	5	5
Control	0 mM	0 µM	67.1	4	5.96
Control	0 mM	0 µM	49.6	2.8	5.65
Control	0 mM	0 µM	85.1	4.2	4.94
Control	0 mM	0 µM	88.7	5	5.64
Control	0 mM	0 µM	77	4.4	5.71
Control	0 mM	0 µM	86.3	4.7	5.45
Control	0 mM	0 µM	79	5	6.33
Control	0 mM	0 µM	97	5	5.15
Control	0 mM	0 µM	78.6	3.5	4.45
Control	0 mM	0 µM	74.3	5	6.73
Control	0 mM	0 µM	73.6	4.7	6.39
Control	0 mM	0 µM	90.1	4.8	5.33
Control	0 mM	0 µM	68.1	4.3	6.31
30 mM NaCl + 0 µM KIO3	30 mM	0 µM	84.1	5.6	6.66
30 mM NaCl + 0 µM KIO3	30 mM	0 µM	77.5	5.3	6.84
30 mM NaCl + 0 µM KIO3	30 mM	0 µM	81.9	6.7	8.18
30 mM NaCl + 0 µM KIO3	30 mM	0 µM	77.9	6.6	8.47
30 mM NaCl + 0 µM KIO3	30 mM	0 µM	102	5	4.9
30 mM NaCl + 0 µM KIO3	30 mM	0 µM	67.4	5.3	7.86
30 mM NaCl + 0 µM KIO3	30 mM	0 µM	54.7	4.1	7.5
30 mM NaCl + 0 µM KIO3	30 mM	0 µM	45	3.5	7.78
30 mM NaCl + 0 µM KIO3	30 mM	0 µM	97.9	7.2	7.35
30 mM NaCl + 0 µM KIO3	30 mM	0 µM	79.5	5.9	7.42
30 mM NaCl + 0 µM KIO3	30 mM	0 µM	84.5	6.6	7.81
30 mM NaCl + 0 µM KIO3	30 mM	0 µM	48.1	3.6	7.48
30 mM NaCl + 0 µM KIO3	30 mM	0 µM	50.2	3.1	6.18
30 mM NaCl + 0 µM KIO3	30 mM	0 µM	50.2	3	5.98
30 mM NaCl + 0 µM KIO3	30 mM	0 µM	76.1	4.2	5.52
30 mM NaCl + 0 µM KIO3	30 mM	0 µM	54.8	4.2	7.66
30 mM NaCl + 0 µM KIO3	30 mM	0 µM	85.3	6.3	7.39
30 mM NaCl + 0 µM KIO3	30 mM	0 µM	76.9	5.3	6.89
30 mM NaCl + 0 µM KIO3	30 mM	0 µM	59.6	4.1	6.88
30 mM NaCl + 0 µM KIO3	30 mM	0 µM	76.1	4.5	5.91
30 mM NaCl + 0 µM KIO3	30 mM	0 µM	38.4	2.4	6.25
30 mM NaCl + 0 µM KIO3	30 mM	0 µM	73	5.9	8.08
30 mM NaCl + 0 µM KIO3	30 mM	0 µM	64.9	5	7.7
30 mM NaCl + 0 µM KIO3	30 mM	0 µM	86.5	5.8	6.71
30 mM NaCl + 0 µM KIO3	30 mM	0 µM	76.1	5.2	6.83
30 mM NaCl + 0 µM KIO3	30 mM	0 µM	62.3	4.2	6.74
30 mM NaCl + 0 µM KIO3	30 mM	0 µM	72.9	5.7	7.82
30 mM NaCl + 0 µM KIO3	30 mM	0 µM	81.8	5.7	6.97
30 mM NaCl + 0 µM KIO3	30 mM	0 µM	104.2	6	5.76
30 mM NaCl + 0 µM KIO3	30 mM	0 µM	66.2	3.6	5.44
30 mM NaCl + 0 µM KIO3	30 mM	0 µM	73.4	4.8	6.54
30 mM NaCl + 0 µM KIO3	30 mM	0 µM	57.2	3.9	6.82
30 mM NaCl + 0 µM KIO3	30 mM	0 µM	93.8	6.1	6.5
30 mM NaCl + 0 µM KIO3	30 mM	0 µM	104.6	6.7	6.41
30 mM NaCl + 0 µM KIO3	30 mM	0 µM	89.6	5.6	6.25
30 mM NaCl + 0 µM KIO3	30 mM	0 µM	93.8	6.4	6.82
30 mM NaCl + 0 µM KIO3	30 mM	0 µM	85.2	6	7.04
30 mM NaCl + 0 µM KIO3	30 mM	0 µM	97.1	6.7	6.9
30 mM NaCl + 0 µM KIO3	30 mM	0 µM	69.1	4.6	6.66
30 mM NaCl + 0 µM KIO3	30 mM	0 µM	86.6	5.7	6.58
30 mM NaCl + 0 µM KIO3	30 mM	0 µM	65.3	4.6	7.04
30 mM NaCl + 0 µM KIO3	30 mM	0 µM	90.8	6	6.61
30 mM NaCl + 0 µM KIO3	30 mM	0 µM	72	4.2	5.83
30 mM NaCl + 0 µM KIO3	30 mM	0 µM	61.9	4.6	7.43
30 mM NaCl + 0 µM KIO3	30 mM	0 µM	98.2	6.5	6.62
30 mM NaCl + 0 µM KIO3	30 mM	0 µM	91	5.9	6.48
30 mM NaCl + 0 µM KIO3	30 mM	0 µM	90.3	6.3	6.98
30 mM NaCl + 0 µM KIO3	30 mM	0 µM	93.4	6.8	7.28
30 mM NaCl + 0 µM KIO3	30 mM	0 µM	48.7	3.1	6.37
30 mM NaCl + 0 µM KIO3	30 mM	0 µM	99.2	6.7	6.75
30 mM NaCl + 0 µM KIO3	30 mM	0 µM	96.8	6.6	6.82
30 mM NaCl + 0 µM KIO3	30 mM	0 µM	56	3.5	6.25
30 mM NaCl + 0 µM KIO3	30 mM	0 µM	63.5	3.6	5.67
30 mM NaCl + 0 µM KIO3	30 mM	0 µM	84.5	4.9	5.8
30 mM NaCl + 0 µM KIO3	30 mM	0 µM	101.5	5.3	5.22
30 mM NaCl + 0 µM KIO3	30 mM	0 µM	97.7	6.1	6.24
30 mM NaCl + 0 µM KIO3	30 mM	0 µM	90.1	5.7	6.33
30 mM NaCl + 0 µM KIO3	30 mM	0 µM	67.2	4.4	6.55
30 mM NaCl + 0 µM KIO3	30 mM	0 µM	48.7	3.1	6.37
30 mM NaCl + 0 µM KIO3	30 mM	0 µM	103.6	6.4	6.18
30 mM NaCl + 0 µM KIO3	30 mM	0 µM	84.8	5.1	6.01
30 mM NaCl + 0 µM KIO3	30 mM	0 µM	59.4	4.1	6.9
30 mM NaCl + 0 µM KIO3	30 mM	0 µM	92.3	6.2	6.72
30 mM NaCl + 0 µM KIO3	30 mM	0 µM	53.7	3.9	7.26
30 mM NaCl + 0 µM KIO3	30 mM	0 µM	105.4	6.8	6.45
30 mM NaCl + 0 µM KIO3	30 mM	0 µM	70	4.4	6.29
30 mM NaCl + 0 µM KIO3	30 mM	0 µM	93.5	5.9	6.31
30 mM NaCl + 0 µM KIO3	30 mM	0 µM	61.3	4.2	6.85
30 mM NaCl + 0 µM KIO3	30 mM	0 µM	92.9	6	6.46
30 mM NaCl + 0 µM KIO3	30 mM	0 µM	84.6	5.2	6.15
30 mM NaCl + 0 µM KIO3	30 mM	0 µM	90.6	5.6	6.18
30 mM NaCl + 0 µM KIO3	30 mM	0 µM	98.7	6.5	6.59
30 mM NaCl + 0 µM KIO3	30 mM	0 µM	99.8	5.9	5.91
30 mM NaCl + 0 µM KIO3	30 mM	0 µM	74.6	4.8	6.43
30 mM NaCl + 0 µM KIO3	30 mM	0 µM	100.9	6.1	6.05
30 mM NaCl + 0 µM KIO3	30 mM	0 µM	89.6	5.7	6.36
30 mM NaCl + 0 µM KIO3	30 mM	0 µM	100.7	7	6.95
30 mM NaCl + 0 µM KIO3	30 mM	0 µM	69.4	4.8	6.92
30 mM NaCl + 0 µM KIO3	30 mM	0 µM	91.7	6.1	6.65
30 mM NaCl + 0 µM KIO3	30 mM	0 µM	48.9	3.1	6.34
30 mM NaCl + 0 µM KIO3	30 mM	0 µM	76.9	5.3	6.89
30 mM NaCl + 0 µM KIO3	30 mM	0 µM	81	4.6	5.68
30 mM NaCl + 0 µM KIO3	30 mM	0 µM	75.2	4.6	6.12
30 mM NaCl + 0 µM KIO3	30 mM	0 µM	87.9	5.2	5.92
30 mM NaCl + 0 µM KIO3	30 mM	0 µM	63.5	3.6	5.67
30 mM NaCl + 0 µM KIO3	30 mM	0 µM	73.4	4.2	5.72
30 mM NaCl + 0 µM KIO3	30 mM	0 µM	87.5	5	5.71
30 mM NaCl + 0 µM KIO3	30 mM	0 µM	82.5	5.1	6.18
30 mM NaCl + 0 µM KIO3	30 mM	0 µM	50	3.5	7
30 mM NaCl + 0 µM KIO3	30 mM	0 µM	80.4	4.2	5.22
30 mM NaCl + 0 µM KIO3	30 mM	0 µM	89.9	5.5	6.12
30 mM NaCl + 0 µM KIO3	30 mM	0 µM	78	5	6.41
30 mM NaCl + 0 µM KIO3	30 mM	0 µM	77.5	4.3	5.55
30 mM NaCl + 0 µM KIO3	30 mM	0 µM	62.2	3.8	6.11
30 mM NaCl + 0 µM KIO3	30 mM	0 µM	86.5	5.7	6.59
30 mM NaCl + 0 µM KIO3	30 mM	0 µM	48.9	3.1	6.34
30 mM NaCl + 0 µM KIO3	30 mM	0 µM	88.3	5.2	5.89
30 mM NaCl + 0 µM KIO3	30 mM	0 µM	77.9	4.7	6.03
30 mM NaCl + 0 µM KIO3	30 mM	0 µM	89.4	5.1	5.7
30 mM NaCl + 0 µM KIO3	30 mM	0 µM	50.7	3.3	6.51
30 mM NaCl + 0 µM KIO3	30 mM	0 µM	62.5	3.6	5.76
30 mM NaCl + 0 µM KIO3	30 mM	0 µM	54.3	3.5	6.45
30 mM NaCl + 0 µM KIO3	30 mM	0 µM	75.1	4.4	5.86
30 mM NaCl + 0 µM KIO3	30 mM	0 µM	79.5	5	6.29
30 mM NaCl + 0 µM KIO3	30 mM	0 µM	74.6	3.8	5.09
30 mM NaCl + 0 µM KIO3	30 mM	0 µM	84.7	5.3	6.26
30 mM NaCl + 0 µM KIO3	30 mM	0 µM	76.4	4.3	5.63
30 mM NaCl + 0 µM KIO3	30 mM	0 µM	81.2	4.2	5.17
30 mM NaCl + 0 µM KIO3	30 mM	0 µM	71.2	4.4	6.18
30 mM NaCl + 0 µM KIO3	30 mM	0 µM	79.2	4.7	5.93
30 mM NaCl + 0 µM KIO3	30 mM	0 µM	71	4	5.63
30 mM NaCl + 0 µM KIO3	30 mM	0 µM	93.3	5.7	6.11
30 mM NaCl + 0 µM KIO3	30 mM	0 µM	72.8	4	5.49
30 mM NaCl + 0 µM KIO3	30 mM	0 µM	73.8	4.2	5.69
30 mM NaCl + 0 µM KIO3	30 mM	0 µM	83.3	4.9	5.88
30 mM NaCl + 0 µM KIO3	30 mM	0 µM	79.5	5	6.29
30 mM NaCl + 0 µM KIO3	30 mM	0 µM	31.6	1.6	5.06
30 mM NaCl + 0 µM KIO3	30 mM	0 µM	81.2	4.2	5.17
30 mM NaCl + 0 µM KIO3	30 mM	0 µM	82.9	4.4	5.31
30 mM NaCl + 0 µM KIO3	30 mM	0 µM	84.6	4.7	5.56
30 mM NaCl + 0 µM KIO3	30 mM	0 µM	81.4	4	4.91
30 mM NaCl + 0 µM KIO3	30 mM	0 µM	67.3	3.5	5.2
30 mM NaCl + 0 µM KIO3	30 mM	0 µM	55	3.1	5.64
30 mM NaCl + 0 µM KIO3	30 mM	0 µM	60.1	4.1	6.82
30 mM NaCl + 0 µM KIO3	30 mM	0 µM	77.2	5.4	6.99
30 mM NaCl + 0 µM KIO3	30 mM	0 µM	87	5	5.75
30 mM NaCl + 0 µM KIO3	30 mM	0 µM	83.3	5.1	6.12
30 mM NaCl + 0 µM KIO3	30 mM	0 µM	50.6	2.7	5.34
30 mM NaCl + 0 µM KIO3	30 mM	0 µM	83	4.9	5.9
30 mM NaCl + 0 µM KIO3	30 mM	0 µM	72	4.4	6.11
30 mM NaCl + 0 µM KIO3	30 mM	0 µM	79.2	5.9	7.45
30 mM NaCl + 0 µM KIO3	30 mM	0 µM	52.1	3.5	6.72
30 mM NaCl + 0 µM KIO3	30 mM	0 µM	71.5	4	5.59
30 mM NaCl + 0 µM KIO3	30 mM	0 µM	70	4.2	6
30 mM NaCl + 0 µM KIO3	30 mM	0 µM	59.6	4.1	6.88
60 mM NaCl + 0 µM KIO3	60 mM	0 µM	84.5	6.6	7.81
60 mM NaCl + 0 µM KIO3	60 mM	0 µM	77	6.8	8.83
60 mM NaCl + 0 µM KIO3	60 mM	0 µM	70.3	6.1	8.68
60 mM NaCl + 0 µM KIO3	60 mM	0 µM	62.4	5.6	8.97
60 mM NaCl + 0 µM KIO3	60 mM	0 µM	65.7	6	9.13
60 mM NaCl + 0 µM KIO3	60 mM	0 µM	72.6	6.3	8.68
60 mM NaCl + 0 µM KIO3	60 mM	0 µM	52.3	4.6	8.8
60 mM NaCl + 0 µM KIO3	60 mM	0 µM	85.1	7.4	8.7
60 mM NaCl + 0 µM KIO3	60 mM	0 µM	73.7	6.2	8.41
60 mM NaCl + 0 µM KIO3	60 mM	0 µM	65.6	5.8	8.84
60 mM NaCl + 0 µM KIO3	60 mM	0 µM	65.7	5	7.61
60 mM NaCl + 0 µM KIO3	60 mM	0 µM	72.1	6.1	8.46
60 mM NaCl + 0 µM KIO3	60 mM	0 µM	73.8	6.3	8.54
60 mM NaCl + 0 µM KIO3	60 mM	0 µM	86.5	7.6	8.79
60 mM NaCl + 0 µM KIO3	60 mM	0 µM	74.8	6.8	9.09
60 mM NaCl + 0 µM KIO3	60 mM	0 µM	27.4	2.3	8.39
60 mM NaCl + 0 µM KIO3	60 mM	0 µM	60.2	4.6	7.64
60 mM NaCl + 0 µM KIO3	60 mM	0 µM	73.8	6.2	8.4
60 mM NaCl + 0 µM KIO3	60 mM	0 µM	67.5	5.1	7.56
60 mM NaCl + 0 µM KIO3	60 mM	0 µM	65.5	5.7	8.7
60 mM NaCl + 0 µM KIO3	60 mM	0 µM	70.6	5	7.08
60 mM NaCl + 0 µM KIO3	60 mM	0 µM	78.6	5.6	7.12
60 mM NaCl + 0 µM KIO3	60 mM	0 µM	87.5	6.3	7.2
60 mM NaCl + 0 µM KIO3	60 mM	0 µM	84.5	6.2	7.34
60 mM NaCl + 0 µM KIO3	60 mM	0 µM	52.3	4.8	9.18
60 mM NaCl + 0 µM KIO3	60 mM	0 µM	51	3.6	7.06
60 mM NaCl + 0 µM KIO3	60 mM	0 µM	51.4	4.3	8.37
60 mM NaCl + 0 µM KIO3	60 mM	0 µM	72	5.1	7.08
60 mM NaCl + 0 µM KIO3	60 mM	0 µM	63.1	5	7.92
60 mM NaCl + 0 µM KIO3	60 mM	0 µM	75.9	5.9	7.77
60 mM NaCl + 0 µM KIO3	60 mM	0 µM	70.5	5.7	8.09
60 mM NaCl + 0 µM KIO3	60 mM	0 µM	66.3	4.6	6.94
60 mM NaCl + 0 µM KIO3	60 mM	0 µM	70.9	5.8	8.18
60 mM NaCl + 0 µM KIO3	60 mM	0 µM	65.1	5.2	7.99
60 mM NaCl + 0 µM KIO3	60 mM	0 µM	85.4	6.7	7.85
60 mM NaCl + 0 µM KIO3	60 mM	0 µM	74.1	6.1	8.23
60 mM NaCl + 0 µM KIO3	60 mM	0 µM	31.9	2.5	7.84
60 mM NaCl + 0 µM KIO3	60 mM	0 µM	42.2	3.5	8.29
60 mM NaCl + 0 µM KIO3	60 mM	0 µM	87.8	6.6	7.52
60 mM NaCl + 0 µM KIO3	60 mM	0 µM	76.8	5.4	7.03
60 mM NaCl + 0 µM KIO3	60 mM	0 µM	41.3	2.8	6.78
60 mM NaCl + 0 µM KIO3	60 mM	0 µM	79.2	5.2	6.57
60 mM NaCl + 0 µM KIO3	60 mM	0 µM	73.8	5.7	7.72
60 mM NaCl + 0 µM KIO3	60 mM	0 µM	80.3	6.2	7.72
60 mM NaCl + 0 µM KIO3	60 mM	0 µM	76.4	6.2	8.12
60 mM NaCl + 0 µM KIO3	60 mM	0 µM	66.9	5.4	8.07
60 mM NaCl + 0 µM KIO3	60 mM	0 µM	60.1	5	8.32
60 mM NaCl + 0 µM KIO3	60 mM	0 µM	54.8	3.2	5.84
60 mM NaCl + 0 µM KIO3	60 mM	0 µM	56.8	4.2	7.39
60 mM NaCl + 0 µM KIO3	60 mM	0 µM	74.3	4.6	6.19
60 mM NaCl + 0 µM KIO3	60 mM	0 µM	68	4.6	6.76
60 mM NaCl + 0 µM KIO3	60 mM	0 µM	64.1	3.3	5.15
60 mM NaCl + 0 µM KIO3	60 mM	0 µM	68.8	3.9	5.67
60 mM NaCl + 0 µM KIO3	60 mM	0 µM	77.3	5.8	7.5
60 mM NaCl + 0 µM KIO3	60 mM	0 µM	82.2	5.5	6.69
60 mM NaCl + 0 µM KIO3	60 mM	0 µM	56.9	4.2	7.38
60 mM NaCl + 0 µM KIO3	60 mM	0 µM	78.3	6	7.66
60 mM NaCl + 0 µM KIO3	60 mM	0 µM	83.2	6.2	7.45
60 mM NaCl + 0 µM KIO3	60 mM	0 µM	77.1	6.1	7.91
60 mM NaCl + 0 µM KIO3	60 mM	0 µM	79.2	5.4	6.82
60 mM NaCl + 0 µM KIO3	60 mM	0 µM	54.6	4.5	8.24
60 mM NaCl + 0 µM KIO3	60 mM	0 µM	80.3	5.7	7.1
60 mM NaCl + 0 µM KIO3	60 mM	0 µM	87.8	6.1	6.95
60 mM NaCl + 0 µM KIO3	60 mM	0 µM	70.1	5.1	7.28
60 mM NaCl + 0 µM KIO3	60 mM	0 µM	80.1	6.7	8.36
60 mM NaCl + 0 µM KIO3	60 mM	0 µM	31.9	2.7	8.46
60 mM NaCl + 0 µM KIO3	60 mM	0 µM	94.7	7.2	7.6
60 mM NaCl + 0 µM KIO3	60 mM	0 µM	88.8	6.6	7.43
60 mM NaCl + 0 µM KIO3	60 mM	0 µM	72.4	5	6.91
60 mM NaCl + 0 µM KIO3	60 mM	0 µM	30.4	2.5	8.22
60 mM NaCl + 0 µM KIO3	60 mM	0 µM	80	6.6	8.25
60 mM NaCl + 0 µM KIO3	60 mM	0 µM	75.6	5.2	6.88
60 mM NaCl + 0 µM KIO3	60 mM	0 µM	69.1	5	7.24
60 mM NaCl + 0 µM KIO3	60 mM	0 µM	74.1	5.2	7.02
60 mM NaCl + 0 µM KIO3	60 mM	0 µM	87.9	6.3	7.17
60 mM NaCl + 0 µM KIO3	60 mM	0 µM	97.7	7.1	7.27
60 mM NaCl + 0 µM KIO3	60 mM	0 µM	54.4	2.9	5.33
60 mM NaCl + 0 µM KIO3	60 mM	0 µM	40.3	2.8	6.95
60 mM NaCl + 0 µM KIO3	60 mM	0 µM	53.2	4	7.52
60 mM NaCl + 0 µM KIO3	60 mM	0 µM	52.5	3.9	7.43
60 mM NaCl + 0 µM KIO3	60 mM	0 µM	68.8	4.9	7.12
60 mM NaCl + 0 µM KIO3	60 mM	0 µM	76.8	4.7	6.12
60 mM NaCl + 0 µM KIO3	60 mM	0 µM	55.8	3.8	6.81
60 mM NaCl + 0 µM KIO3	60 mM	0 µM	52.9	4.2	7.94
60 mM NaCl + 0 µM KIO3	60 mM	0 µM	72.9	5	6.86
60 mM NaCl + 0 µM KIO3	60 mM	0 µM	68.8	4.9	7.12
60 mM NaCl + 0 µM KIO3	60 mM	0 µM	74.1	4.3	5.8
60 mM NaCl + 0 µM KIO3	60 mM	0 µM	85.9	6.5	7.57
60 mM NaCl + 0 µM KIO3	60 mM	0 µM	67.5	4.4	6.52
60 mM NaCl + 0 µM KIO3	60 mM	0 µM	98	6.7	6.84
60 mM NaCl + 0 µM KIO3	60 mM	0 µM	55.9	4	7.16
60 mM NaCl + 0 µM KIO3	60 mM	0 µM	40.2	2.5	6.22
60 mM NaCl + 0 µM KIO3	60 mM	0 µM	75.4	5.1	6.76
60 mM NaCl + 0 µM KIO3	60 mM	0 µM	54.7	3.9	7.13
60 mM NaCl + 0 µM KIO3	60 mM	0 µM	66	4.5	6.82
60 mM NaCl + 0 µM KIO3	60 mM	0 µM	77.3	5	6.47
60 mM NaCl + 0 µM KIO3	60 mM	0 µM	62.3	4.1	6.58
60 mM NaCl + 0 µM KIO3	60 mM	0 µM	49.2	3.5	7.11
60 mM NaCl + 0 µM KIO3	60 mM	0 µM	73.4	4.9	6.68
60 mM NaCl + 0 µM KIO3	60 mM	0 µM	72.1	5	6.93
60 mM NaCl + 0 µM KIO3	60 mM	0 µM	56	3.8	6.79
60 mM NaCl + 0 µM KIO3	60 mM	0 µM	62.9	4.1	6.52
60 mM NaCl + 0 µM KIO3	60 mM	0 µM	52.8	3.7	7.01
60 mM NaCl + 0 µM KIO3	60 mM	0 µM	54.1	3.1	5.73
60 mM NaCl + 0 µM KIO3	60 mM	0 µM	76.2	4.5	5.91
60 mM NaCl + 0 µM KIO3	60 mM	0 µM	65.8	5.2	7.9
60 mM NaCl + 0 µM KIO3	60 mM	0 µM	67.2	4.6	6.85
60 mM NaCl + 0 µM KIO3	60 mM	0 µM	74.1	6.1	8.23
60 mM NaCl + 0 µM KIO3	60 mM	0 µM	65.2	4	6.13
60 mM NaCl + 0 µM KIO3	60 mM	0 µM	50	3.8	7.6
60 mM NaCl + 0 µM KIO3	60 mM	0 µM	71.9	4.8	6.68
60 mM NaCl + 0 µM KIO3	60 mM	0 µM	89	6	6.74
60 mM NaCl + 0 µM KIO3	60 mM	0 µM	70.6	4.8	6.8
60 mM NaCl + 0 µM KIO3	60 mM	0 µM	78	4.8	6.15
60 mM NaCl + 0 µM KIO3	60 mM	0 µM	64.1	4.5	7.02
60 mM NaCl + 0 µM KIO3	60 mM	0 µM	58.8	3.5	5.95
60 mM NaCl + 0 µM KIO3	60 mM	0 µM	32.9	1.8	5.47
60 mM NaCl + 0 µM KIO3	60 mM	0 µM	63.8	4	6.27
60 mM NaCl + 0 µM KIO3	60 mM	0 µM	50.9	3.2	6.29
60 mM NaCl + 0 µM KIO3	60 mM	0 µM	49.5	3.4	6.87
60 mM NaCl + 0 µM KIO3	60 mM	0 µM	83.5	5.2	6.23
60 mM NaCl + 0 µM KIO3	60 mM	0 µM	80.7	5.2	6.44
60 mM NaCl + 0 µM KIO3	60 mM	0 µM	61.6	4	6.49
60 mM NaCl + 0 µM KIO3	60 mM	0 µM	64.6	3.9	6.04
60 mM NaCl + 0 µM KIO3	60 mM	0 µM	64.5	4.1	6.36
60 mM NaCl + 0 µM KIO3	60 mM	0 µM	52.5	3.8	7.24
60 mM NaCl + 0 µM KIO3	60 mM	0 µM	54.2	3.9	7.2
60 mM NaCl + 0 µM KIO3	60 mM	0 µM	68	4.7	6.91
60 mM NaCl + 0 µM KIO3	60 mM	0 µM	58.9	3.9	6.62
60 mM NaCl + 0 µM KIO3	60 mM	0 µM	50.9	3.9	7.66
60 mM NaCl + 0 µM KIO3	60 mM	0 µM	63.9	4.3	6.73
60 mM NaCl + 0 µM KIO3	60 mM	0 µM	40.9	2.7	6.6
60 mM NaCl + 0 µM KIO3	60 mM	0 µM	61	4.7	7.7
60 mM NaCl + 0 µM KIO3	60 mM	0 µM	60.5	5.1	8.43
60 mM NaCl + 0 µM KIO3	60 mM	0 µM	40.2	2.8	6.97
0 mM NaCl + 0.2 µM KIO3	0 mM	0.2 µM	75.6	5	6.61
0 mM NaCl + 0.2 µM KIO3	0 mM	0.2 µM	82.5	5.5	6.67
0 mM NaCl + 0.2 µM KIO3	0 mM	0.2 µM	54.7	3.1	5.67
0 mM NaCl + 0.2 µM KIO3	0 mM	0.2 µM	92.1	4.8	5.21
0 mM NaCl + 0.2 µM KIO3	0 mM	0.2 µM	73.8	4.8	6.5
0 mM NaCl + 0.2 µM KIO3	0 mM	0.2 µM	72.4	4	5.52
0 mM NaCl + 0.2 µM KIO3	0 mM	0.2 µM	84.4	5	5.92
0 mM NaCl + 0.2 µM KIO3	0 mM	0.2 µM	76.1	4.4	5.78
0 mM NaCl + 0.2 µM KIO3	0 mM	0.2 µM	79.3	4.9	6.18
0 mM NaCl + 0.2 µM KIO3	0 mM	0.2 µM	77.8	5	6.43
0 mM NaCl + 0.2 µM KIO3	0 mM	0.2 µM	99.4	6.2	6.24
0 mM NaCl + 0.2 µM KIO3	0 mM	0.2 µM	98	6.4	6.53
0 mM NaCl + 0.2 µM KIO3	0 mM	0.2 µM	94.1	6.2	6.59
0 mM NaCl + 0.2 µM KIO3	0 mM	0.2 µM	104.1	6.7	6.44
0 mM NaCl + 0.2 µM KIO3	0 mM	0.2 µM	90.1	5.4	5.99
0 mM NaCl + 0.2 µM KIO3	0 mM	0.2 µM	104	4.9	4.71
0 mM NaCl + 0.2 µM KIO3	0 mM	0.2 µM	126.3	6.1	4.83
0 mM NaCl + 0.2 µM KIO3	0 mM	0.2 µM	105.1	3.4	3.24
0 mM NaCl + 0.2 µM KIO3	0 mM	0.2 µM	111	5.9	5.32
0 mM NaCl + 0.2 µM KIO3	0 mM	0.2 µM	87.4	4.3	4.92
0 mM NaCl + 0.2 µM KIO3	0 mM	0.2 µM	111.3	4	3.59
0 mM NaCl + 0.2 µM KIO3	0 mM	0.2 µM	105.4	4.9	4.65
0 mM NaCl + 0.2 µM KIO3	0 mM	0.2 µM	62.5	3.5	5.6
0 mM NaCl + 0.2 µM KIO3	0 mM	0.2 µM	108.2	5.1	4.71
0 mM NaCl + 0.2 µM KIO3	0 mM	0.2 µM	93.2	5.4	5.79
0 mM NaCl + 0.2 µM KIO3	0 mM	0.2 µM	50.7	3	5.92
0 mM NaCl + 0.2 µM KIO3	0 mM	0.2 µM	105.2	5.5	5.23
0 mM NaCl + 0.2 µM KIO3	0 mM	0.2 µM	121.5	6.8	5.6
0 mM NaCl + 0.2 µM KIO3	0 mM	0.2 µM	65.3	3.8	5.82
0 mM NaCl + 0.2 µM KIO3	0 mM	0.2 µM	106.1	5.7	5.37
0 mM NaCl + 0.2 µM KIO3	0 mM	0.2 µM	98.2	5.1	5.19
0 mM NaCl + 0.2 µM KIO3	0 mM	0.2 µM	101.4	5.8	5.72
0 mM NaCl + 0.2 µM KIO3	0 mM	0.2 µM	99.5	5.4	5.43
0 mM NaCl + 0.2 µM KIO3	0 mM	0.2 µM	59.4	3.5	5.89
0 mM NaCl + 0.2 µM KIO3	0 mM	0.2 µM	121.5	6.8	5.6
0 mM NaCl + 0.2 µM KIO3	0 mM	0.2 µM	105.9	4.4	4.15
0 mM NaCl + 0.2 µM KIO3	0 mM	0.2 µM	82.3	4.8	5.83
0 mM NaCl + 0.2 µM KIO3	0 mM	0.2 µM	117.9	6.4	5.43
0 mM NaCl + 0.2 µM KIO3	0 mM	0.2 µM	45.8	2.7	5.9
0 mM NaCl + 0.2 µM KIO3	0 mM	0.2 µM	112.5	6.2	5.51
0 mM NaCl + 0.2 µM KIO3	0 mM	0.2 µM	105.7	5.7	5.39
0 mM NaCl + 0.2 µM KIO3	0 mM	0.2 µM	63.3	3.4	5.37
0 mM NaCl + 0.2 µM KIO3	0 mM	0.2 µM	125.2	6.2	4.95
0 mM NaCl + 0.2 µM KIO3	0 mM	0.2 µM	127.5	5.5	4.31
0 mM NaCl + 0.2 µM KIO3	0 mM	0.2 µM	101	5.5	5.45
0 mM NaCl + 0.2 µM KIO3	0 mM	0.2 µM	110.2	6.2	5.63
0 mM NaCl + 0.2 µM KIO3	0 mM	0.2 µM	104.7	6.1	5.83
0 mM NaCl + 0.2 µM KIO3	0 mM	0.2 µM	113	5	4.42
0 mM NaCl + 0.2 µM KIO3	0 mM	0.2 µM	122.5	6.8	5.55
0 mM NaCl + 0.2 µM KIO3	0 mM	0.2 µM	87.8	5	5.69
0 mM NaCl + 0.2 µM KIO3	0 mM	0.2 µM	63.9	3.7	5.79
0 mM NaCl + 0.2 µM KIO3	0 mM	0.2 µM	79.5	4.9	6.16
0 mM NaCl + 0.2 µM KIO3	0 mM	0.2 µM	110.2	6	5.44
0 mM NaCl + 0.2 µM KIO3	0 mM	0.2 µM	94.3	5.7	6.04
0 mM NaCl + 0.2 µM KIO3	0 mM	0.2 µM	138.3	6.7	4.84
0 mM NaCl + 0.2 µM KIO3	0 mM	0.2 µM	135.6	7.7	5.68
0 mM NaCl + 0.2 µM KIO3	0 mM	0.2 µM	117.5	6.1	5.19
0 mM NaCl + 0.2 µM KIO3	0 mM	0.2 µM	119.6	7.1	5.94
0 mM NaCl + 0.2 µM KIO3	0 mM	0.2 µM	125.5	6.8	5.42
0 mM NaCl + 0.2 µM KIO3	0 mM	0.2 µM	103.3	5.7	5.52
0 mM NaCl + 0.2 µM KIO3	0 mM	0.2 µM	123.7	7.3	5.9
0 mM NaCl + 0.2 µM KIO3	0 mM	0.2 µM	142.5	7.8	5.47
0 mM NaCl + 0.2 µM KIO3	0 mM	0.2 µM	154.8	9.3	6.01
0 mM NaCl + 0.2 µM KIO3	0 mM	0.2 µM	62.9	3.7	5.88
0 mM NaCl + 0.2 µM KIO3	0 mM	0.2 µM	110.8	6	5.42
0 mM NaCl + 0.2 µM KIO3	0 mM	0.2 µM	63.4	3.3	5.21
0 mM NaCl + 0.2 µM KIO3	0 mM	0.2 µM	103.6	5.8	5.6
0 mM NaCl + 0.2 µM KIO3	0 mM	0.2 µM	93.9	5.1	5.43
0 mM NaCl + 0.2 µM KIO3	0 mM	0.2 µM	98.5	4.7	4.77
0 mM NaCl + 0.2 µM KIO3	0 mM	0.2 µM	84.2	4.1	4.87
0 mM NaCl + 0.2 µM KIO3	0 mM	0.2 µM	113.3	5.9	5.21
0 mM NaCl + 0.2 µM KIO3	0 mM	0.2 µM	109.3	5.7	5.22
0 mM NaCl + 0.2 µM KIO3	0 mM	0.2 µM	130.6	6.8	5.21
0 mM NaCl + 0.2 µM KIO3	0 mM	0.2 µM	82.6	4.1	4.96
0 mM NaCl + 0.2 µM KIO3	0 mM	0.2 µM	114.2	6.7	5.87
0 mM NaCl + 0.2 µM KIO3	0 mM	0.2 µM	116.6	6.3	5.4
0 mM NaCl + 0.2 µM KIO3	0 mM	0.2 µM	95.9	4.6	4.8
0 mM NaCl + 0.2 µM KIO3	0 mM	0.2 µM	123.8	7.3	5.9
0 mM NaCl + 0.2 µM KIO3	0 mM	0.2 µM	93.1	6.2	6.66
0 mM NaCl + 0.2 µM KIO3	0 mM	0.2 µM	105.2	3.4	3.23
0 mM NaCl + 0.2 µM KIO3	0 mM	0.2 µM	123.2	6.2	5.03
0 mM NaCl + 0.2 µM KIO3	0 mM	0.2 µM	76.8	4.7	6.12
0 mM NaCl + 0.2 µM KIO3	0 mM	0.2 µM	55.8	3.1	5.56
0 mM NaCl + 0.2 µM KIO3	0 mM	0.2 µM	52.9	3.5	6.62
0 mM NaCl + 0.2 µM KIO3	0 mM	0.2 µM	72.9	3.2	4.39
0 mM NaCl + 0.2 µM KIO3	0 mM	0.2 µM	68.8	4	5.81
0 mM NaCl + 0.2 µM KIO3	0 mM	0.2 µM	74.1	4.3	5.8
0 mM NaCl + 0.2 µM KIO3	0 mM	0.2 µM	85.9	4.8	5.59
0 mM NaCl + 0.2 µM KIO3	0 mM	0.2 µM	67.5	4.4	6.52
0 mM NaCl + 0.2 µM KIO3	0 mM	0.2 µM	98	6.7	6.84
0 mM NaCl + 0.2 µM KIO3	0 mM	0.2 µM	55.9	3.4	6.08
0 mM NaCl + 0.2 µM KIO3	0 mM	0.2 µM	92.4	3.6	3.9
0 mM NaCl + 0.2 µM KIO3	0 mM	0.2 µM	75.4	4.4	5.84
0 mM NaCl + 0.2 µM KIO3	0 mM	0.2 µM	54.7	3	5.48
0 mM NaCl + 0.2 µM KIO3	0 mM	0.2 µM	66	4.5	6.82
0 mM NaCl + 0.2 µM KIO3	0 mM	0.2 µM	77.3	5	6.47
0 mM NaCl + 0.2 µM KIO3	0 mM	0.2 µM	62.3	4.1	6.58
0 mM NaCl + 0.2 µM KIO3	0 mM	0.2 µM	49.2	3.1	6.3
0 mM NaCl + 0.2 µM KIO3	0 mM	0.2 µM	73.4	4.9	6.68
0 mM NaCl + 0.2 µM KIO3	0 mM	0.2 µM	72.1	5	6.93
0 mM NaCl + 0.2 µM KIO3	0 mM	0.2 µM	56	3.8	6.79
0 mM NaCl + 0.2 µM KIO3	0 mM	0.2 µM	62.9	4.1	6.52
0 mM NaCl + 0.2 µM KIO3	0 mM	0.2 µM	52.8	3	5.68
0 mM NaCl + 0.2 µM KIO3	0 mM	0.2 µM	108.6	6.1	5.62
0 mM NaCl + 0.2 µM KIO3	0 mM	0.2 µM	110.7	5.4	4.88
0 mM NaCl + 0.2 µM KIO3	0 mM	0.2 µM	101.3	4.7	4.64
0 mM NaCl + 0.2 µM KIO3	0 mM	0.2 µM	100.5	4.4	4.38
0 mM NaCl + 0.2 µM KIO3	0 mM	0.2 µM	126.3	6.6	5.23
0 mM NaCl + 0.2 µM KIO3	0 mM	0.2 µM	97.8	5.9	6.03
0 mM NaCl + 0.2 µM KIO3	0 mM	0.2 µM	126.3	6	4.75
0 mM NaCl + 0.2 µM KIO3	0 mM	0.2 µM	92.4	3.6	3.9
0 mM NaCl + 0.2 µM KIO3	0 mM	0.2 µM	108.3	4.1	3.79
0 mM NaCl + 0.2 µM KIO3	0 mM	0.2 µM	132.6	6.9	5.2
0 mM NaCl + 0.2 µM KIO3	0 mM	0.2 µM	88.6	4	4.51
0 mM NaCl + 0.2 µM KIO3	0 mM	0.2 µM	109.2	5.7	5.22
0 mM NaCl + 0.2 µM KIO3	0 mM	0.2 µM	80.4	3.7	4.6
0 mM NaCl + 0.2 µM KIO3	0 mM	0.2 µM	121.8	4.1	3.37
0 mM NaCl + 0.2 µM KIO3	0 mM	0.2 µM	115.2	5.5	4.77
0 mM NaCl + 0.2 µM KIO3	0 mM	0.2 µM	71.7	3.2	4.46
0 mM NaCl + 0.2 µM KIO3	0 mM	0.2 µM	104.1	5.6	5.38
0 mM NaCl + 0.2 µM KIO3	0 mM	0.2 µM	85.8	3.9	4.55
0 mM NaCl + 0.2 µM KIO3	0 mM	0.2 µM	107.9	5.4	5
0 mM NaCl + 0.2 µM KIO3	0 mM	0.2 µM	89.1	4.1	4.6
0 mM NaCl + 0.2 µM KIO3	0 mM	0.2 µM	105.1	3.4	3.24
0 mM NaCl + 0.2 µM KIO3	0 mM	0.2 µM	111.3	4	3.59
0 mM NaCl + 0.2 µM KIO3	0 mM	0.2 µM	108.2	3	2.77
0 mM NaCl + 0.2 µM KIO3	0 mM	0.2 µM	80.4	3.78	4.7
0 mM NaCl + 0.2 µM KIO3	0 mM	0.2 µM	124.3	6	4.83
0 mM NaCl + 0.2 µM KIO3	0 mM	0.2 µM	92.6	3.6	3.89
0 mM NaCl + 0.2 µM KIO3	0 mM	0.2 µM	110.9	6.1	5.5
0 mM NaCl + 0.2 µM KIO3	0 mM	0.2 µM	76.3	4.5	5.9
0 mM NaCl + 0.2 µM KIO3	0 mM	0.2 µM	83.6	4.1	4.9
0 mM NaCl + 0.2 µM KIO3	0 mM	0.2 µM	99.2	5.5	5.54
0 mM NaCl + 0.2 µM KIO3	0 mM	0.2 µM	112.2	5.5	4.9
0 mM NaCl + 0.2 µM KIO3	0 mM	0.2 µM	99.6	4.7	4.72
0 mM NaCl + 10 µM KIO3	0 mM	10 µM	79	4.1	5.19
0 mM NaCl + 10 µM KIO3	0 mM	10 µM	98.1	4.8	4.89
0 mM NaCl + 10 µM KIO3	0 mM	10 µM	99.3	6.5	6.55
0 mM NaCl + 10 µM KIO3	0 mM	10 µM	81	4	4.94
0 mM NaCl + 10 µM KIO3	0 mM	10 µM	108.1	4.2	3.89
0 mM NaCl + 10 µM KIO3	0 mM	10 µM	91.3	4.2	4.6
0 mM NaCl + 10 µM KIO3	0 mM	10 µM	80.5	4.3	5.34
0 mM NaCl + 10 µM KIO3	0 mM	10 µM	82	4	4.88
0 mM NaCl + 10 µM KIO3	0 mM	10 µM	84	3.1	3.69
0 mM NaCl + 10 µM KIO3	0 mM	10 µM	60.3	3.9	6.47
0 mM NaCl + 10 µM KIO3	0 mM	10 µM	92	4.1	4.46
0 mM NaCl + 10 µM KIO3	0 mM	10 µM	81.1	4.6	5.67
0 mM NaCl + 10 µM KIO3	0 mM	10 µM	106.7	6.1	5.72
0 mM NaCl + 10 µM KIO3	0 mM	10 µM	101	6.1	6.04
0 mM NaCl + 10 µM KIO3	0 mM	10 µM	118.3	7.9	6.68
0 mM NaCl + 10 µM KIO3	0 mM	10 µM	63.5	3.9	6.14
0 mM NaCl + 10 µM KIO3	0 mM	10 µM	59.5	3.9	6.55
0 mM NaCl + 10 µM KIO3	0 mM	10 µM	56.7	3.6	6.35
0 mM NaCl + 10 µM KIO3	0 mM	10 µM	69.5	3.9	5.61
0 mM NaCl + 10 µM KIO3	0 mM	10 µM	79	4.1	5.19
0 mM NaCl + 10 µM KIO3	0 mM	10 µM	91.4	4.2	4.6
0 mM NaCl + 10 µM KIO3	0 mM	10 µM	47.6	2.4	5.04
0 mM NaCl + 10 µM KIO3	0 mM	10 µM	98.1	5.3	5.4
0 mM NaCl + 10 µM KIO3	0 mM	10 µM	74	4.2	5.68
0 mM NaCl + 10 µM KIO3	0 mM	10 µM	91.6	4.2	4.59
0 mM NaCl + 10 µM KIO3	0 mM	10 µM	90	4.9	5.44
0 mM NaCl + 10 µM KIO3	0 mM	10 µM	65.9	3.9	5.92
0 mM NaCl + 10 µM KIO3	0 mM	10 µM	98.3	6.2	6.31
0 mM NaCl + 10 µM KIO3	0 mM	10 µM	99.3	5.9	5.94
0 mM NaCl + 10 µM KIO3	0 mM	10 µM	109.5	6.1	5.57
0 mM NaCl + 10 µM KIO3	0 mM	10 µM	111.4	6.5	5.83
0 mM NaCl + 10 µM KIO3	0 mM	10 µM	80.9	5.1	6.3
0 mM NaCl + 10 µM KIO3	0 mM	10 µM	123.6	7.3	5.91
0 mM NaCl + 10 µM KIO3	0 mM	10 µM	95	5.1	5.37
0 mM NaCl + 10 µM KIO3	0 mM	10 µM	112	6.3	5.63
0 mM NaCl + 10 µM KIO3	0 mM	10 µM	109.9	6	5.46
0 mM NaCl + 10 µM KIO3	0 mM	10 µM	84.3	4.5	5.34
0 mM NaCl + 10 µM KIO3	0 mM	10 µM	133.1	7.4	5.56
0 mM NaCl + 10 µM KIO3	0 mM	10 µM	104.9	2.7	2.57
0 mM NaCl + 10 µM KIO3	0 mM	10 µM	109.9	6.3	5.73
0 mM NaCl + 10 µM KIO3	0 mM	10 µM	100.7	5.9	5.86
0 mM NaCl + 10 µM KIO3	0 mM	10 µM	64	0.6	0.94
0 mM NaCl + 10 µM KIO3	0 mM	10 µM	77	4.5	5.84
0 mM NaCl + 10 µM KIO3	0 mM	10 µM	93.6	5.8	6.2
0 mM NaCl + 10 µM KIO3	0 mM	10 µM	71.5	4	5.59
0 mM NaCl + 10 µM KIO3	0 mM	10 µM	131.2	6.9	5.26
0 mM NaCl + 10 µM KIO3	0 mM	10 µM	107.1	6.6	6.16
0 mM NaCl + 10 µM KIO3	0 mM	10 µM	128.2	7.5	5.85
0 mM NaCl + 10 µM KIO3	0 mM	10 µM	126.3	7.3	5.78
0 mM NaCl + 10 µM KIO3	0 mM	10 µM	116.6	5.9	5.06
0 mM NaCl + 10 µM KIO3	0 mM	10 µM	107.7	5.9	5.48
0 mM NaCl + 10 µM KIO3	0 mM	10 µM	104.2	5.7	5.47
0 mM NaCl + 10 µM KIO3	0 mM	10 µM	99.6	5.8	5.82
0 mM NaCl + 10 µM KIO3	0 mM	10 µM	99.7	5.2	5.22
0 mM NaCl + 10 µM KIO3	0 mM	10 µM	100.8	6.1	6.05
0 mM NaCl + 10 µM KIO3	0 mM	10 µM	116.2	5.6	4.82
0 mM NaCl + 10 µM KIO3	0 mM	10 µM	104.7	5.1	4.87
0 mM NaCl + 10 µM KIO3	0 mM	10 µM	124.3	6.2	4.99
0 mM NaCl + 10 µM KIO3	0 mM	10 µM	110.9	6	5.41
0 mM NaCl + 10 µM KIO3	0 mM	10 µM	130	7.5	5.77
0 mM NaCl + 10 µM KIO3	0 mM	10 µM	163	9	5.52
0 mM NaCl + 10 µM KIO3	0 mM	10 µM	140.6	7.5	5.33
0 mM NaCl + 10 µM KIO3	0 mM	10 µM	137.4	7.7	5.6
0 mM NaCl + 10 µM KIO3	0 mM	10 µM	159.6	6.8	4.26
0 mM NaCl + 10 µM KIO3	0 mM	10 µM	132.7	6.5	4.9
0 mM NaCl + 10 µM KIO3	0 mM	10 µM	122	5.5	4.51
0 mM NaCl + 10 µM KIO3	0 mM	10 µM	71.5	4	5.59
0 mM NaCl + 10 µM KIO3	0 mM	10 µM	98.1	4.9	4.99
0 mM NaCl + 10 µM KIO3	0 mM	10 µM	128.7	7.3	5.67
0 mM NaCl + 10 µM KIO3	0 mM	10 µM	112.1	6.5	5.8
0 mM NaCl + 10 µM KIO3	0 mM	10 µM	151	8.2	5.43
0 mM NaCl + 10 µM KIO3	0 mM	10 µM	99.4	5.8	5.84
0 mM NaCl + 10 µM KIO3	0 mM	10 µM	129.8	6.5	5.01
0 mM NaCl + 10 µM KIO3	0 mM	10 µM	104	6.3	6.06
0 mM NaCl + 10 µM KIO3	0 mM	10 µM	122.9	7.5	6.1
0 mM NaCl + 10 µM KIO3	0 mM	10 µM	145.2	8.3	5.72
0 mM NaCl + 10 µM KIO3	0 mM	10 µM	71.4	4	5.6
0 mM NaCl + 10 µM KIO3	0 mM	10 µM	79.9	4	5.01
0 mM NaCl + 10 µM KIO3	0 mM	10 µM	86.6	4.2	4.85
0 mM NaCl + 10 µM KIO3	0 mM	10 µM	79.7	4	5.02
0 mM NaCl + 10 µM KIO3	0 mM	10 µM	81.2	4.6	5.67
0 mM NaCl + 10 µM KIO3	0 mM	10 µM	113.8	6.6	5.8
0 mM NaCl + 10 µM KIO3	0 mM	10 µM	85.4	4.3	5.04
0 mM NaCl + 10 µM KIO3	0 mM	10 µM	144.9	5.5	3.8
0 mM NaCl + 10 µM KIO3	0 mM	10 µM	137.1	7.4	5.4
0 mM NaCl + 10 µM KIO3	0 mM	10 µM	145.5	8.1	5.57
0 mM NaCl + 10 µM KIO3	0 mM	10 µM	134.3	7.1	5.29
0 mM NaCl + 10 µM KIO3	0 mM	10 µM	104.4	5.4	5.17
0 mM NaCl + 10 µM KIO3	0 mM	10 µM	115.1	6.3	5.47
0 mM NaCl + 10 µM KIO3	0 mM	10 µM	97.3	5	5.14
0 mM NaCl + 10 µM KIO3	0 mM	10 µM	121.4	6	4.94
0 mM NaCl + 10 µM KIO3	0 mM	10 µM	116.8	6	5.14
0 mM NaCl + 10 µM KIO3	0 mM	10 µM	90.8	4.4	4.85
0 mM NaCl + 10 µM KIO3	0 mM	10 µM	93.5	4.6	4.92
0 mM NaCl + 10 µM KIO3	0 mM	10 µM	107.6	6.1	5.67
0 mM NaCl + 10 µM KIO3	0 mM	10 µM	104.5	5.1	4.88
0 mM NaCl + 10 µM KIO3	0 mM	10 µM	146.7	7.3	4.98
0 mM NaCl + 10 µM KIO3	0 mM	10 µM	89.8	4.8	5.35
0 mM NaCl + 10 µM KIO3	0 mM	10 µM	109	5.7	5.23
0 mM NaCl + 10 µM KIO3	0 mM	10 µM	96.7	4.7	4.86
0 mM NaCl + 10 µM KIO3	0 mM	10 µM	91.4	5.1	5.58
0 mM NaCl + 10 µM KIO3	0 mM	10 µM	71.4	3.5	4.9
0 mM NaCl + 10 µM KIO3	0 mM	10 µM	96.3	5	5.19
0 mM NaCl + 10 µM KIO3	0 mM	10 µM	64.1	2.9	4.52
0 mM NaCl + 10 µM KIO3	0 mM	10 µM	88.4	4.7	5.32
0 mM NaCl + 10 µM KIO3	0 mM	10 µM	60.4	2.4	3.97
0 mM NaCl + 10 µM KIO3	0 mM	10 µM	64.1	2.9	4.52
0 mM NaCl + 10 µM KIO3	0 mM	10 µM	93.2	4.1	4.4
0 mM NaCl + 10 µM KIO3	0 mM	10 µM	112	5.4	4.82
0 mM NaCl + 10 µM KIO3	0 mM	10 µM	86.8	4.2	4.84
0 mM NaCl + 10 µM KIO3	0 mM	10 µM	94.2	3.1	3.29
0 mM NaCl + 10 µM KIO3	0 mM	10 µM	97.9	4.6	4.7
0 mM NaCl + 10 µM KIO3	0 mM	10 µM	165.6	6.9	4.17
0 mM NaCl + 10 µM KIO3	0 mM	10 µM	103.6	5.5	5.31
0 mM NaCl + 10 µM KIO3	0 mM	10 µM	58.3	2.5	4.29
0 mM NaCl + 10 µM KIO3	0 mM	10 µM	179.1	4.9	2.74
0 mM NaCl + 10 µM KIO3	0 mM	10 µM	85.4	3.6	4.22
0 mM NaCl + 10 µM KIO3	0 mM	10 µM	100.3	5.2	5.18
0 mM NaCl + 10 µM KIO3	0 mM	10 µM	94.9	4.2	4.43
0 mM NaCl + 10 µM KIO3	0 mM	10 µM	84	3.1	3.69
0 mM NaCl + 10 µM KIO3	0 mM	10 µM	112.1	5	4.46
0 mM NaCl + 10 µM KIO3	0 mM	10 µM	95.8	5.2	5.43
0 mM NaCl + 10 µM KIO3	0 mM	10 µM	79.9	4	5.01
0 mM NaCl + 10 µM KIO3	0 mM	10 µM	109.6	4.7	4.29
0 mM NaCl + 10 µM KIO3	0 mM	10 µM	60.6	2.4	3.96
0 mM NaCl + 10 µM KIO3	0 mM	10 µM	112.3	5.3	4.72
0 mM NaCl + 10 µM KIO3	0 mM	10 µM	71.8	4.2	5.85
0 mM NaCl + 10 µM KIO3	0 mM	10 µM	94.7	4.4	4.65
0 mM NaCl + 10 µM KIO3	0 mM	10 µM	100	5.7	5.7
0 mM NaCl + 10 µM KIO3	0 mM	10 µM	93.4	5.8	6.21
0 mM NaCl + 10 µM KIO3	0 mM	10 µM	84.1	4.5	5.35
0 mM NaCl + 10 µM KIO3	0 mM	10 µM	88.1	4.8	5.45
0 mM NaCl + 10 µM KIO3	0 mM	10 µM	89.4	5.1	5.7
0 mM NaCl + 10 µM KIO3	0 mM	10 µM	64.7	2.4	3.71
0 mM NaCl + 10 µM KIO3	0 mM	10 µM	81	4	4.94
30 mM NaCl + 0.2 µM KIO3	30 mM	0.2 µM	86.7	6.6	7.61
30 mM NaCl + 0.2 µM KIO3	30 mM	0.2 µM	82.8	6.6	7.97
30 mM NaCl + 0.2 µM KIO3	30 mM	0.2 µM	78.6	5.7	7.25
30 mM NaCl + 0.2 µM KIO3	30 mM	0.2 µM	80.3	5.5	6.85
30 mM NaCl + 0.2 µM KIO3	30 mM	0.2 µM	84.6	4.2	4.96
30 mM NaCl + 0.2 µM KIO3	30 mM	0.2 µM	82.8	6.2	7.49
30 mM NaCl + 0.2 µM KIO3	30 mM	0.2 µM	69.6	4.9	7.04
30 mM NaCl + 0.2 µM KIO3	30 mM	0.2 µM	76.9	3.6	4.68
30 mM NaCl + 0.2 µM KIO3	30 mM	0.2 µM	83.9	4.9	5.84
30 mM NaCl + 0.2 µM KIO3	30 mM	0.2 µM	38.4	3.6	9.38
30 mM NaCl + 0.2 µM KIO3	30 mM	0.2 µM	84.6	4.7	5.56
30 mM NaCl + 0.2 µM KIO3	30 mM	0.2 µM	66.2	3.7	5.59
30 mM NaCl + 0.2 µM KIO3	30 mM	0.2 µM	65.1	5.9	9.06
30 mM NaCl + 0.2 µM KIO3	30 mM	0.2 µM	63.3	5.3	8.37
30 mM NaCl + 0.2 µM KIO3	30 mM	0.2 µM	67.4	5.2	7.72
30 mM NaCl + 0.2 µM KIO3	30 mM	0.2 µM	63	4.9	7.78
30 mM NaCl + 0.2 µM KIO3	30 mM	0.2 µM	63.3	5	7.9
30 mM NaCl + 0.2 µM KIO3	30 mM	0.2 µM	72.1	5.5	7.63
30 mM NaCl + 0.2 µM KIO3	30 mM	0.2 µM	96.6	5.7	5.9
30 mM NaCl + 0.2 µM KIO3	30 mM	0.2 µM	53	4	7.55
30 mM NaCl + 0.2 µM KIO3	30 mM	0.2 µM	41.9	2.5	5.97
30 mM NaCl + 0.2 µM KIO3	30 mM	0.2 µM	76.9	4.9	6.37
30 mM NaCl + 0.2 µM KIO3	30 mM	0.2 µM	89.4	5.5	6.15
30 mM NaCl + 0.2 µM KIO3	30 mM	0.2 µM	84.6	4.8	5.67
30 mM NaCl + 0.2 µM KIO3	30 mM	0.2 µM	68.1	5.1	7.49
30 mM NaCl + 0.2 µM KIO3	30 mM	0.2 µM	72.2	5.5	7.62
30 mM NaCl + 0.2 µM KIO3	30 mM	0.2 µM	47.9	2.7	5.64
30 mM NaCl + 0.2 µM KIO3	30 mM	0.2 µM	98.6	6	6.09
30 mM NaCl + 0.2 µM KIO3	30 mM	0.2 µM	70.1	4.5	6.42
30 mM NaCl + 0.2 µM KIO3	30 mM	0.2 µM	89.1	5.7	6.4
30 mM NaCl + 0.2 µM KIO3	30 mM	0.2 µM	72.7	4.9	6.74
30 mM NaCl + 0.2 µM KIO3	30 mM	0.2 µM	62.3	4.5	7.22
30 mM NaCl + 0.2 µM KIO3	30 mM	0.2 µM	112.3	8.2	7.3
30 mM NaCl + 0.2 µM KIO3	30 mM	0.2 µM	61	4.2	6.89
30 mM NaCl + 0.2 µM KIO3	30 mM	0.2 µM	77.3	4.9	6.34
30 mM NaCl + 0.2 µM KIO3	30 mM	0.2 µM	96.9	6.2	6.4
30 mM NaCl + 0.2 µM KIO3	30 mM	0.2 µM	77.8	5.2	6.68
30 mM NaCl + 0.2 µM KIO3	30 mM	0.2 µM	83.9	4.9	5.84
30 mM NaCl + 0.2 µM KIO3	30 mM	0.2 µM	55.3	3.2	5.79
30 mM NaCl + 0.2 µM KIO3	30 mM	0.2 µM	55.5	4.5	8.11
30 mM NaCl + 0.2 µM KIO3	30 mM	0.2 µM	74.2	5.3	7.14
30 mM NaCl + 0.2 µM KIO3	30 mM	0.2 µM	97.9	6.9	7.05
30 mM NaCl + 0.2 µM KIO3	30 mM	0.2 µM	86.8	6	6.91
30 mM NaCl + 0.2 µM KIO3	30 mM	0.2 µM	100.3	6.4	6.38
30 mM NaCl + 0.2 µM KIO3	30 mM	0.2 µM	93.5	6	6.42
30 mM NaCl + 0.2 µM KIO3	30 mM	0.2 µM	88	5.9	6.7
30 mM NaCl + 0.2 µM KIO3	30 mM	0.2 µM	77.8	5.6	7.2
30 mM NaCl + 0.2 µM KIO3	30 mM	0.2 µM	97.9	6.4	6.54
30 mM NaCl + 0.2 µM KIO3	30 mM	0.2 µM	55.2	3.2	5.8
30 mM NaCl + 0.2 µM KIO3	30 mM	0.2 µM	72.5	4.4	6.07
30 mM NaCl + 0.2 µM KIO3	30 mM	0.2 µM	76.7	4	5.22
30 mM NaCl + 0.2 µM KIO3	30 mM	0.2 µM	97.5	5.3	5.44
30 mM NaCl + 0.2 µM KIO3	30 mM	0.2 µM	66.2	4.4	6.65
30 mM NaCl + 0.2 µM KIO3	30 mM	0.2 µM	65.8	4.2	6.38
30 mM NaCl + 0.2 µM KIO3	30 mM	0.2 µM	102.6	6.7	6.53
30 mM NaCl + 0.2 µM KIO3	30 mM	0.2 µM	103.4	6.4	6.19
30 mM NaCl + 0.2 µM KIO3	30 mM	0.2 µM	91.3	5.3	5.81
30 mM NaCl + 0.2 µM KIO3	30 mM	0.2 µM	67.7	3.9	5.76
30 mM NaCl + 0.2 µM KIO3	30 mM	0.2 µM	100.2	6.6	6.59
30 mM NaCl + 0.2 µM KIO3	30 mM	0.2 µM	70.4	4.8	6.82
30 mM NaCl + 0.2 µM KIO3	30 mM	0.2 µM	90.1	5.9	6.55
30 mM NaCl + 0.2 µM KIO3	30 mM	0.2 µM	87.3	5.2	5.96
30 mM NaCl + 0.2 µM KIO3	30 mM	0.2 µM	100.8	6.5	6.45
30 mM NaCl + 0.2 µM KIO3	30 mM	0.2 µM	101	8.6	8.51
30 mM NaCl + 0.2 µM KIO3	30 mM	0.2 µM	74.5	4.9	6.58
30 mM NaCl + 0.2 µM KIO3	30 mM	0.2 µM	101.1	6	5.93
30 mM NaCl + 0.2 µM KIO3	30 mM	0.2 µM	86.1	6.6	7.67
30 mM NaCl + 0.2 µM KIO3	30 mM	0.2 µM	71.3	5	7.01
30 mM NaCl + 0.2 µM KIO3	30 mM	0.2 µM	99.6	4.9	4.92
30 mM NaCl + 0.2 µM KIO3	30 mM	0.2 µM	57.2	3.8	6.64
30 mM NaCl + 0.2 µM KIO3	30 mM	0.2 µM	68	4.2	6.18
30 mM NaCl + 0.2 µM KIO3	30 mM	0.2 µM	90.5	5.5	6.08
30 mM NaCl + 0.2 µM KIO3	30 mM	0.2 µM	88.5	5.7	6.44
30 mM NaCl + 0.2 µM KIO3	30 mM	0.2 µM	85.9	5.2	6.05
30 mM NaCl + 0.2 µM KIO3	30 mM	0.2 µM	102.8	7	6.81
30 mM NaCl + 0.2 µM KIO3	30 mM	0.2 µM	61.3	4.9	7.99
30 mM NaCl + 0.2 µM KIO3	30 mM	0.2 µM	86.6	5.6	6.47
30 mM NaCl + 0.2 µM KIO3	30 mM	0.2 µM	82.9	5.7	6.88
30 mM NaCl + 0.2 µM KIO3	30 mM	0.2 µM	57.8	3	5.19
30 mM NaCl + 0.2 µM KIO3	30 mM	0.2 µM	67.7	3.9	5.76
30 mM NaCl + 0.2 µM KIO3	30 mM	0.2 µM	67.7	3.9	5.76
30 mM NaCl + 0.2 µM KIO3	30 mM	0.2 µM	79.1	5	6.32
30 mM NaCl + 0.2 µM KIO3	30 mM	0.2 µM	86.8	4.4	5.07
30 mM NaCl + 0.2 µM KIO3	30 mM	0.2 µM	70.6	3.4	4.82
30 mM NaCl + 0.2 µM KIO3	30 mM	0.2 µM	94.4	5.1	5.4
30 mM NaCl + 0.2 µM KIO3	30 mM	0.2 µM	78.8	5	6.35
30 mM NaCl + 0.2 µM KIO3	30 mM	0.2 µM	65.9	4.2	6.37
30 mM NaCl + 0.2 µM KIO3	30 mM	0.2 µM	77.2	4.8	6.22
30 mM NaCl + 0.2 µM KIO3	30 mM	0.2 µM	96.7	5.4	5.58
30 mM NaCl + 0.2 µM KIO3	30 mM	0.2 µM	102.6	5.7	5.56
30 mM NaCl + 0.2 µM KIO3	30 mM	0.2 µM	76	4.6	6.05
30 mM NaCl + 0.2 µM KIO3	30 mM	0.2 µM	59.3	3.6	6.07
30 mM NaCl + 0.2 µM KIO3	30 mM	0.2 µM	79.2	3.9	4.92
30 mM NaCl + 0.2 µM KIO3	30 mM	0.2 µM	87.3	5.2	5.96
30 mM NaCl + 0.2 µM KIO3	30 mM	0.2 µM	67	4.1	6.12
30 mM NaCl + 0.2 µM KIO3	30 mM	0.2 µM	70.9	4.7	6.63
30 mM NaCl + 0.2 µM KIO3	30 mM	0.2 µM	88.3	4.2	4.76
30 mM NaCl + 0.2 µM KIO3	30 mM	0.2 µM	65.8	3.7	5.62
30 mM NaCl + 0.2 µM KIO3	30 mM	0.2 µM	90.4	4.6	5.09
30 mM NaCl + 0.2 µM KIO3	30 mM	0.2 µM	74.6	4.4	5.9
30 mM NaCl + 0.2 µM KIO3	30 mM	0.2 µM	65.1	3.1	4.76
30 mM NaCl + 0.2 µM KIO3	30 mM	0.2 µM	69.5	3.4	4.89
30 mM NaCl + 0.2 µM KIO3	30 mM	0.2 µM	81.6	5	6.13
30 mM NaCl + 0.2 µM KIO3	30 mM	0.2 µM	73.3	5.4	7.37
30 mM NaCl + 0.2 µM KIO3	30 mM	0.2 µM	91.1	5.6	6.15
30 mM NaCl + 0.2 µM KIO3	30 mM	0.2 µM	66	4.4	6.67
30 mM NaCl + 0.2 µM KIO3	30 mM	0.2 µM	82.5	4.7	5.7
30 mM NaCl + 0.2 µM KIO3	30 mM	0.2 µM	83.3	4.6	5.52
30 mM NaCl + 0.2 µM KIO3	30 mM	0.2 µM	103.2	5.6	5.43
30 mM NaCl + 0.2 µM KIO3	30 mM	0.2 µM	81.4	4.3	5.28
30 mM NaCl + 0.2 µM KIO3	30 mM	0.2 µM	74	4.4	5.95
30 mM NaCl + 0.2 µM KIO3	30 mM	0.2 µM	81.7	4.8	5.88
30 mM NaCl + 0.2 µM KIO3	30 mM	0.2 µM	82.3	4.8	5.83
30 mM NaCl + 0.2 µM KIO3	30 mM	0.2 µM	92.2	5.4	5.86
30 mM NaCl + 0.2 µM KIO3	30 mM	0.2 µM	94.4	4.8	5.08
30 mM NaCl + 0.2 µM KIO3	30 mM	0.2 µM	109.3	5.4	4.94
30 mM NaCl + 0.2 µM KIO3	30 mM	0.2 µM	97.8	4.4	4.5
30 mM NaCl + 0.2 µM KIO3	30 mM	0.2 µM	70.1	4.2	5.99
30 mM NaCl + 0.2 µM KIO3	30 mM	0.2 µM	57.8	3	5.19
30 mM NaCl + 0.2 µM KIO3	30 mM	0.2 µM	67.6	3.5	5.18
30 mM NaCl + 0.2 µM KIO3	30 mM	0.2 µM	87.7	3.9	4.45
30 mM NaCl + 0.2 µM KIO3	30 mM	0.2 µM	76.9	4	5.2
30 mM NaCl + 0.2 µM KIO3	30 mM	0.2 µM	97.7	5.3	5.42
30 mM NaCl + 0.2 µM KIO3	30 mM	0.2 µM	77.1	4.8	6.23
30 mM NaCl + 0.2 µM KIO3	30 mM	0.2 µM	81.4	5	6.14
30 mM NaCl + 0.2 µM KIO3	30 mM	0.2 µM	77.8	4.1	5.27
30 mM NaCl + 0.2 µM KIO3	30 mM	0.2 µM	74.4	4.5	6.05
30 mM NaCl + 0.2 µM KIO3	30 mM	0.2 µM	68.2	4.7	6.89
30 mM NaCl + 0.2 µM KIO3	30 mM	0.2 µM	70.3	4.8	6.83
30 mM NaCl + 0.2 µM KIO3	30 mM	0.2 µM	65.3	4.6	7.04
30 mM NaCl + 0.2 µM KIO3	30 mM	0.2 µM	61.2	4.2	6.86
30 mM NaCl + 0.2 µM KIO3	30 mM	0.2 µM	51.2	3.8	7.42
30 mM NaCl + 0.2 µM KIO3	30 mM	0.2 µM	78.1	4.8	6.15
30 mM NaCl + 0.2 µM KIO3	30 mM	0.2 µM	84.4	5	5.92
30 mM NaCl + 0.2 µM KIO3	30 mM	0.2 µM	104.6	6.7	6.41
30 mM NaCl + 10 µM KIO3	30 mM	10 µM	93.5	5.6	5.99
30 mM NaCl + 10 µM KIO3	30 mM	10 µM	66	3.9	5.91
30 mM NaCl + 10 µM KIO3	30 mM	10 µM	86.6	6.2	7.16
30 mM NaCl + 10 µM KIO3	30 mM	10 µM	57.4	4.2	7.32
30 mM NaCl + 10 µM KIO3	30 mM	10 µM	79	4	5.06
30 mM NaCl + 10 µM KIO3	30 mM	10 µM	81.7	4.4	5.39
30 mM NaCl + 10 µM KIO3	30 mM	10 µM	78.4	4.7	5.99
30 mM NaCl + 10 µM KIO3	30 mM	10 µM	74.8	4.8	6.42
30 mM NaCl + 10 µM KIO3	30 mM	10 µM	60.6	3.6	5.94
30 mM NaCl + 10 µM KIO3	30 mM	10 µM	71.2	5.1	7.16
30 mM NaCl + 10 µM KIO3	30 mM	10 µM	81.7	3.9	4.77
30 mM NaCl + 10 µM KIO3	30 mM	10 µM	83.2	4	4.81
30 mM NaCl + 10 µM KIO3	30 mM	10 µM	67.8	4.1	6.05
30 mM NaCl + 10 µM KIO3	30 mM	10 µM	63.6	5	7.86
30 mM NaCl + 10 µM KIO3	30 mM	10 µM	92.2	5.5	5.97
30 mM NaCl + 10 µM KIO3	30 mM	10 µM	46.3	3	6.48
30 mM NaCl + 10 µM KIO3	30 mM	10 µM	51.5	3.3	6.41
30 mM NaCl + 10 µM KIO3	30 mM	10 µM	78.2	4.5	5.75
30 mM NaCl + 10 µM KIO3	30 mM	10 µM	100.8	7.5	7.44
30 mM NaCl + 10 µM KIO3	30 mM	10 µM	93.5	5.5	5.88
30 mM NaCl + 10 µM KIO3	30 mM	10 µM	92.1	5.1	5.54
30 mM NaCl + 10 µM KIO3	30 mM	10 µM	92.7	5.4	5.83
30 mM NaCl + 10 µM KIO3	30 mM	10 µM	74	3.9	5.27
30 mM NaCl + 10 µM KIO3	30 mM	10 µM	73.9	3	4.06
30 mM NaCl + 10 µM KIO3	30 mM	10 µM	74	3.3	4.46
30 mM NaCl + 10 µM KIO3	30 mM	10 µM	86.2	6.2	7.19
30 mM NaCl + 10 µM KIO3	30 mM	10 µM	90.1	5.5	6.1
30 mM NaCl + 10 µM KIO3	30 mM	10 µM	95.2	6.4	6.72
30 mM NaCl + 10 µM KIO3	30 mM	10 µM	83.1	5.1	6.14
30 mM NaCl + 10 µM KIO3	30 mM	10 µM	102.1	6	5.88
30 mM NaCl + 10 µM KIO3	30 mM	10 µM	79.6	4.9	6.16
30 mM NaCl + 10 µM KIO3	30 mM	10 µM	34	2.2	6.47
30 mM NaCl + 10 µM KIO3	30 mM	10 µM	74	3.2	4.32
30 mM NaCl + 10 µM KIO3	30 mM	10 µM	110.4	7.5	6.79
30 mM NaCl + 10 µM KIO3	30 mM	10 µM	55.9	3.4	6.08
30 mM NaCl + 10 µM KIO3	30 mM	10 µM	86.4	6	6.94
30 mM NaCl + 10 µM KIO3	30 mM	10 µM	69.9	4.8	6.87
30 mM NaCl + 10 µM KIO3	30 mM	10 µM	69.9	4.6	6.58
30 mM NaCl + 10 µM KIO3	30 mM	10 µM	46.3	2.5	5.4
30 mM NaCl + 10 µM KIO3	30 mM	10 µM	58.7	3.8	6.47
30 mM NaCl + 10 µM KIO3	30 mM	10 µM	58.7	3.7	6.3
30 mM NaCl + 10 µM KIO3	30 mM	10 µM	90.5	6.3	6.96
30 mM NaCl + 10 µM KIO3	30 mM	10 µM	58.2	3.8	6.53
30 mM NaCl + 10 µM KIO3	30 mM	10 µM	73.4	4.6	6.27
30 mM NaCl + 10 µM KIO3	30 mM	10 µM	49.9	3.7	7.41
30 mM NaCl + 10 µM KIO3	30 mM	10 µM	77.1	5.6	7.26
30 mM NaCl + 10 µM KIO3	30 mM	10 µM	102	6.4	6.27
30 mM NaCl + 10 µM KIO3	30 mM	10 µM	89.4	5.8	6.49
30 mM NaCl + 10 µM KIO3	30 mM	10 µM	118.2	7	5.92
30 mM NaCl + 10 µM KIO3	30 mM	10 µM	98.1	6.4	6.52
30 mM NaCl + 10 µM KIO3	30 mM	10 µM	71.8	4.1	5.71
30 mM NaCl + 10 µM KIO3	30 mM	10 µM	99	6.2	6.26
30 mM NaCl + 10 µM KIO3	30 mM	10 µM	72	5.1	7.08
30 mM NaCl + 10 µM KIO3	30 mM	10 µM	79.6	4.9	6.16
30 mM NaCl + 10 µM KIO3	30 mM	10 µM	126.9	7.5	5.91
30 mM NaCl + 10 µM KIO3	30 mM	10 µM	109.6	6.8	6.2
30 mM NaCl + 10 µM KIO3	30 mM	10 µM	95.3	5.1	5.35
30 mM NaCl + 10 µM KIO3	30 mM	10 µM	90.7	5.7	6.28
30 mM NaCl + 10 µM KIO3	30 mM	10 µM	92.4	5.6	6.06
30 mM NaCl + 10 µM KIO3	30 mM	10 µM	93.5	6	6.42
30 mM NaCl + 10 µM KIO3	30 mM	10 µM	94.7	5.8	6.12
30 mM NaCl + 10 µM KIO3	30 mM	10 µM	104.2	6.5	6.24
30 mM NaCl + 10 µM KIO3	30 mM	10 µM	101.1	6.5	6.43
30 mM NaCl + 10 µM KIO3	30 mM	10 µM	107.7	6.6	5.66
30 mM NaCl + 10 µM KIO3	30 mM	10 µM	103.6	6.1	5.21
30 mM NaCl + 10 µM KIO3	30 mM	10 µM	93.7	5.4	6.19
30 mM NaCl + 10 µM KIO3	30 mM	10 µM	94.5	5.8	6.14
30 mM NaCl + 10 µM KIO3	30 mM	10 µM	100.2	6.2	6.19
30 mM NaCl + 10 µM KIO3	30 mM	10 µM	112.4	7.6	6.76
30 mM NaCl + 10 µM KIO3	30 mM	10 µM	86.8	5.4	6.22
30 mM NaCl + 10 µM KIO3	30 mM	10 µM	96.3	6.3	6.54
30 mM NaCl + 10 µM KIO3	30 mM	10 µM	113.7	7.1	6.24
30 mM NaCl + 10 µM KIO3	30 mM	10 µM	130.6	7.8	5.97
30 mM NaCl + 10 µM KIO3	30 mM	10 µM	86	5.8	6.74
30 mM NaCl + 10 µM KIO3	30 mM	10 µM	93.1	5.6	6.02
30 mM NaCl + 10 µM KIO3	30 mM	10 µM	99.1	6	6.05
30 mM NaCl + 10 µM KIO3	30 mM	10 µM	104.5	6.7	6.41
30 mM NaCl + 10 µM KIO3	30 mM	10 µM	86.1	4.7	5.46
30 mM NaCl + 10 µM KIO3	30 mM	10 µM	93.2	5	5.36
30 mM NaCl + 10 µM KIO3	30 mM	10 µM	94.8	4.2	4.43
30 mM NaCl + 10 µM KIO3	30 mM	10 µM	67.6	3.9	5.77
30 mM NaCl + 10 µM KIO3	30 mM	10 µM	101.6	5.6	5.51
30 mM NaCl + 10 µM KIO3	30 mM	10 µM	84.6	5.3	6.26
30 mM NaCl + 10 µM KIO3	30 mM	10 µM	92.1	5.4	5.86
30 mM NaCl + 10 µM KIO3	30 mM	10 µM	79	4.2	5.32
30 mM NaCl + 10 µM KIO3	30 mM	10 µM	93.2	5.8	6.22
30 mM NaCl + 10 µM KIO3	30 mM	10 µM	95	5.7	6
30 mM NaCl + 10 µM KIO3	30 mM	10 µM	81.7	4	4.9
30 mM NaCl + 10 µM KIO3	30 mM	10 µM	83.2	4.1	4.93
30 mM NaCl + 10 µM KIO3	30 mM	10 µM	76.8	4.1	5.34
30 mM NaCl + 10 µM KIO3	30 mM	10 µM	85.5	4.7	5.5
30 mM NaCl + 10 µM KIO3	30 mM	10 µM	60.2	3.7	6.15
30 mM NaCl + 10 µM KIO3	30 mM	10 µM	90.5	5.6	6.19
30 mM NaCl + 10 µM KIO3	30 mM	10 µM	62.9	3.8	6.04
30 mM NaCl + 10 µM KIO3	30 mM	10 µM	74.5	4.7	6.31
30 mM NaCl + 10 µM KIO3	30 mM	10 µM	88.2	4.8	5.44
30 mM NaCl + 10 µM KIO3	30 mM	10 µM	80.8	4.5	5.57
30 mM NaCl + 10 µM KIO3	30 mM	10 µM	82.7	4.1	4.96
30 mM NaCl + 10 µM KIO3	30 mM	10 µM	64	3	4.69
30 mM NaCl + 10 µM KIO3	30 mM	10 µM	65.9	3.8	5.77
30 mM NaCl + 10 µM KIO3	30 mM	10 µM	86.2	5.6	6.5
30 mM NaCl + 10 µM KIO3	30 mM	10 µM	84.4	5.2	6.16
30 mM NaCl + 10 µM KIO3	30 mM	10 µM	75.6	4.8	6.35
30 mM NaCl + 10 µM KIO3	30 mM	10 µM	58.9	3.7	6.28
30 mM NaCl + 10 µM KIO3	30 mM	10 µM	68.1	3.9	5.73
30 mM NaCl + 10 µM KIO3	30 mM	10 µM	64.2	3	4.67
30 mM NaCl + 10 µM KIO3	30 mM	10 µM	74.4	4.7	6.32
30 mM NaCl + 10 µM KIO3	30 mM	10 µM	77.3	4.5	5.82
30 mM NaCl + 10 µM KIO3	30 mM	10 µM	98.2	5.5	5.6
30 mM NaCl + 10 µM KIO3	30 mM	10 µM	76.1	3.1	4.07
30 mM NaCl + 10 µM KIO3	30 mM	10 µM	75.3	4.1	5.44
30 mM NaCl + 10 µM KIO3	30 mM	10 µM	98.6	5.1	5.17
30 mM NaCl + 10 µM KIO3	30 mM	10 µM	81.7	4.6	5.63
30 mM NaCl + 10 µM KIO3	30 mM	10 µM	77.4	4.5	5.81
30 mM NaCl + 10 µM KIO3	30 mM	10 µM	100.9	6.4	6.34
30 mM NaCl + 10 µM KIO3	30 mM	10 µM	91.8	5.2	5.66
30 mM NaCl + 10 µM KIO3	30 mM	10 µM	94	5.4	5.74
30 mM NaCl + 10 µM KIO3	30 mM	10 µM	96.1	5.7	5.93
30 mM NaCl + 10 µM KIO3	30 mM	10 µM	83.5	4.6	5.51
30 mM NaCl + 10 µM KIO3	30 mM	10 µM	69.7	3.7	5.31
30 mM NaCl + 10 µM KIO3	30 mM	10 µM	77.5	4	5.16
30 mM NaCl + 10 µM KIO3	30 mM	10 µM	72.1	3.9	5.41
30 mM NaCl + 10 µM KIO3	30 mM	10 µM	105.4	5.6	5.31
30 mM NaCl + 10 µM KIO3	30 mM	10 µM	83.2	4.4	5.29
30 mM NaCl + 10 µM KIO3	30 mM	10 µM	78.2	4.6	5.88
30 mM NaCl + 10 µM KIO3	30 mM	10 µM	92.7	5.7	6.15
30 mM NaCl + 10 µM KIO3	30 mM	10 µM	58.1	3.8	6.54
30 mM NaCl + 10 µM KIO3	30 mM	10 µM	69.8	4.8	6.88
30 mM NaCl + 10 µM KIO3	30 mM	10 µM	59.2	3.3	5.57
30 mM NaCl + 10 µM KIO3	30 mM	10 µM	73.4	4.6	6.27
30 mM NaCl + 10 µM KIO3	30 mM	10 µM	62.2	3.8	6.11
30 mM NaCl + 10 µM KIO3	30 mM	10 µM	81.5	4.6	5.64
30 mM NaCl + 10 µM KIO3	30 mM	10 µM	78.1	4.6	5.89
30 mM NaCl + 10 µM KIO3	30 mM	10 µM	82.6	4.1	4.96
30 mM NaCl + 10 µM KIO3	30 mM	10 µM	78.9	5	6.34
60 mM NaCl + 0.2 µM KIO3	60 mM	0.2 µM	44.5	3.2	7.19
60 mM NaCl + 0.2 µM KIO3	60 mM	0.2 µM	47.9	3.7	7.72
60 mM NaCl + 0.2 µM KIO3	60 mM	0.2 µM	49.4	3.6	7.29
60 mM NaCl + 0.2 µM KIO3	60 mM	0.2 µM	82.8	5.7	6.88
60 mM NaCl + 0.2 µM KIO3	60 mM	0.2 µM	69	4.9	7.1
60 mM NaCl + 0.2 µM KIO3	60 mM	0.2 µM	77.4	7.5	9.69
60 mM NaCl + 0.2 µM KIO3	60 mM	0.2 µM	66.7	4.6	6.9
60 mM NaCl + 0.2 µM KIO3	60 mM	0.2 µM	41.8	2.8	6.7
60 mM NaCl + 0.2 µM KIO3	60 mM	0.2 µM	49.8	3.6	7.23
60 mM NaCl + 0.2 µM KIO3	60 mM	0.2 µM	83.5	6.7	8.02
60 mM NaCl + 0.2 µM KIO3	60 mM	0.2 µM	48.9	5.4	11.04
60 mM NaCl + 0.2 µM KIO3	60 mM	0.2 µM	71.3	4.5	6.31
60 mM NaCl + 0.2 µM KIO3	60 mM	0.2 µM	75.7	6.3	8.32
60 mM NaCl + 0.2 µM KIO3	60 mM	0.2 µM	71.3	5.1	7.15
60 mM NaCl + 0.2 µM KIO3	60 mM	0.2 µM	36.9	3	8.13
60 mM NaCl + 0.2 µM KIO3	60 mM	0.2 µM	77.4	5.5	7.11
60 mM NaCl + 0.2 µM KIO3	60 mM	0.2 µM	80.7	6.5	8.05
60 mM NaCl + 0.2 µM KIO3	60 mM	0.2 µM	62.7	5.6	8.93
60 mM NaCl + 0.2 µM KIO3	60 mM	0.2 µM	49.4	3.7	7.49
60 mM NaCl + 0.2 µM KIO3	60 mM	0.2 µM	67.3	5.9	8.77
60 mM NaCl + 0.2 µM KIO3	60 mM	0.2 µM	40.3	2.7	6.7
60 mM NaCl + 0.2 µM KIO3	60 mM	0.2 µM	73	6	8.22
60 mM NaCl + 0.2 µM KIO3	60 mM	0.2 µM	60.4	4	6.62
60 mM NaCl + 0.2 µM KIO3	60 mM	0.2 µM	71.9	6.5	9.04
60 mM NaCl + 0.2 µM KIO3	60 mM	0.2 µM	49.8	3.7	7.43
60 mM NaCl + 0.2 µM KIO3	60 mM	0.2 µM	79.4	6.5	8.19
60 mM NaCl + 0.2 µM KIO3	60 mM	0.2 µM	71.2	5.1	7.16
60 mM NaCl + 0.2 µM KIO3	60 mM	0.2 µM	82	6.5	7.93
60 mM NaCl + 0.2 µM KIO3	60 mM	0.2 µM	75.9	5.9	7.77
60 mM NaCl + 0.2 µM KIO3	60 mM	0.2 µM	42.2	6.4	15.17
60 mM NaCl + 0.2 µM KIO3	60 mM	0.2 µM	75.9	5.3	6.98
60 mM NaCl + 0.2 µM KIO3	60 mM	0.2 µM	43.2	3.6	8.33
60 mM NaCl + 0.2 µM KIO3	60 mM	0.2 µM	67.4	5.1	7.57
60 mM NaCl + 0.2 µM KIO3	60 mM	0.2 µM	68.3	5.3	7.76
60 mM NaCl + 0.2 µM KIO3	60 mM	0.2 µM	49.5	4.5	9.09
60 mM NaCl + 0.2 µM KIO3	60 mM	0.2 µM	45.1	3.9	8.65
60 mM NaCl + 0.2 µM KIO3	60 mM	0.2 µM	77.9	6	7.7
60 mM NaCl + 0.2 µM KIO3	60 mM	0.2 µM	42.7	3.2	7.49
60 mM NaCl + 0.2 µM KIO3	60 mM	0.2 µM	42.7	2.8	6.56
60 mM NaCl + 0.2 µM KIO3	60 mM	0.2 µM	44.8	2.9	6.47
60 mM NaCl + 0.2 µM KIO3	60 mM	0.2 µM	60.1	4.7	7.82
60 mM NaCl + 0.2 µM KIO3	60 mM	0.2 µM	32	2.9	9.06
60 mM NaCl + 0.2 µM KIO3	60 mM	0.2 µM	57.6	4.7	8.16
60 mM NaCl + 0.2 µM KIO3	60 mM	0.2 µM	56.6	4.5	7.95
60 mM NaCl + 0.2 µM KIO3	60 mM	0.2 µM	73.4	5.7	7.77
60 mM NaCl + 0.2 µM KIO3	60 mM	0.2 µM	79.4	6.3	7.93
60 mM NaCl + 0.2 µM KIO3	60 mM	0.2 µM	70.2	5	7.12
60 mM NaCl + 0.2 µM KIO3	60 mM	0.2 µM	70.8	5.3	7.49
60 mM NaCl + 0.2 µM KIO3	60 mM	0.2 µM	70.2	6.2	8.83
60 mM NaCl + 0.2 µM KIO3	60 mM	0.2 µM	61.1	3.9	6.38
60 mM NaCl + 0.2 µM KIO3	60 mM	0.2 µM	48.2	3.7	7.68
60 mM NaCl + 0.2 µM KIO3	60 mM	0.2 µM	54.1	3.1	5.73
60 mM NaCl + 0.2 µM KIO3	60 mM	0.2 µM	41.7	3.2	7.67
60 mM NaCl + 0.2 µM KIO3	60 mM	0.2 µM	48.1	4.4	9.15
60 mM NaCl + 0.2 µM KIO3	60 mM	0.2 µM	58.1	4	6.88
60 mM NaCl + 0.2 µM KIO3	60 mM	0.2 µM	76.7	5.6	7.3
60 mM NaCl + 0.2 µM KIO3	60 mM	0.2 µM	76.1	4.5	5.91
60 mM NaCl + 0.2 µM KIO3	60 mM	0.2 µM	79	6	7.59
60 mM NaCl + 0.2 µM KIO3	60 mM	0.2 µM	81.3	6.3	7.75
60 mM NaCl + 0.2 µM KIO3	60 mM	0.2 µM	67.8	4.9	7.23
60 mM NaCl + 0.2 µM KIO3	60 mM	0.2 µM	65.9	4.9	7.44
60 mM NaCl + 0.2 µM KIO3	60 mM	0.2 µM	54.1	4.1	7.58
60 mM NaCl + 0.2 µM KIO3	60 mM	0.2 µM	85.2	6.6	7.75
60 mM NaCl + 0.2 µM KIO3	60 mM	0.2 µM	76.6	5.4	7.05
60 mM NaCl + 0.2 µM KIO3	60 mM	0.2 µM	43.8	2.9	6.62
60 mM NaCl + 0.2 µM KIO3	60 mM	0.2 µM	83.9	6.3	7.51
60 mM NaCl + 0.2 µM KIO3	60 mM	0.2 µM	73.5	5	6.8
60 mM NaCl + 0.2 µM KIO3	60 mM	0.2 µM	64	5	7.81
60 mM NaCl + 0.2 µM KIO3	60 mM	0.2 µM	80.4	6.3	7.84
60 mM NaCl + 0.2 µM KIO3	60 mM	0.2 µM	97.8	6.2	6.34
60 mM NaCl + 0.2 µM KIO3	60 mM	0.2 µM	88.5	6.4	7.23
60 mM NaCl + 0.2 µM KIO3	60 mM	0.2 µM	82.7	6	7.26
60 mM NaCl + 0.2 µM KIO3	60 mM	0.2 µM	72.4	5.5	7.6
60 mM NaCl + 0.2 µM KIO3	60 mM	0.2 µM	67	4.4	6.57
60 mM NaCl + 0.2 µM KIO3	60 mM	0.2 µM	52.4	3.6	6.87
60 mM NaCl + 0.2 µM KIO3	60 mM	0.2 µM	43.4	2.9	6.68
60 mM NaCl + 0.2 µM KIO3	60 mM	0.2 µM	53.1	3.1	5.84
60 mM NaCl + 0.2 µM KIO3	60 mM	0.2 µM	32.4	2.9	8.95
60 mM NaCl + 0.2 µM KIO3	60 mM	0.2 µM	40.1	2.7	6.73
60 mM NaCl + 0.2 µM KIO3	60 mM	0.2 µM	42.4	3.9	9.2
60 mM NaCl + 0.2 µM KIO3	60 mM	0.2 µM	30.4	2.1	6.91
60 mM NaCl + 0.2 µM KIO3	60 mM	0.2 µM	94.1	6.1	6.48
60 mM NaCl + 0.2 µM KIO3	60 mM	0.2 µM	78.4	5	6.38
60 mM NaCl + 0.2 µM KIO3	60 mM	0.2 µM	58.1	3.8	6.54
60 mM NaCl + 0.2 µM KIO3	60 mM	0.2 µM	66.7	4.6	6.9
60 mM NaCl + 0.2 µM KIO3	60 mM	0.2 µM	80.7	5.3	6.57
60 mM NaCl + 0.2 µM KIO3	60 mM	0.2 µM	64.1	4.4	6.86
60 mM NaCl + 0.2 µM KIO3	60 mM	0.2 µM	75.8	5.7	7.52
60 mM NaCl + 0.2 µM KIO3	60 mM	0.2 µM	76.6	5.5	7.18
60 mM NaCl + 0.2 µM KIO3	60 mM	0.2 µM	74.4	5.3	7.12
60 mM NaCl + 0.2 µM KIO3	60 mM	0.2 µM	70.9	5	7.05
60 mM NaCl + 0.2 µM KIO3	60 mM	0.2 µM	61.3	3.9	6.36
60 mM NaCl + 0.2 µM KIO3	60 mM	0.2 µM	86.6	5.8	6.7
60 mM NaCl + 0.2 µM KIO3	60 mM	0.2 µM	85.2	5.1	5.99
60 mM NaCl + 0.2 µM KIO3	60 mM	0.2 µM	71	4.8	6.76
60 mM NaCl + 0.2 µM KIO3	60 mM	0.2 µM	65.6	4.7	7.16
60 mM NaCl + 0.2 µM KIO3	60 mM	0.2 µM	64.3	4.7	7.31
60 mM NaCl + 0.2 µM KIO3	60 mM	0.2 µM	84.3	5.5	6.52
60 mM NaCl + 0.2 µM KIO3	60 mM	0.2 µM	77.8	5.3	6.81
60 mM NaCl + 0.2 µM KIO3	60 mM	0.2 µM	70.2	4.7	6.7
60 mM NaCl + 0.2 µM KIO3	60 mM	0.2 µM	46.2	2.7	5.84
60 mM NaCl + 0.2 µM KIO3	60 mM	0.2 µM	73.3	4.9	6.68
60 mM NaCl + 0.2 µM KIO3	60 mM	0.2 µM	54.7	3.6	6.58
60 mM NaCl + 0.2 µM KIO3	60 mM	0.2 µM	60.3	4	6.63
60 mM NaCl + 0.2 µM KIO3	60 mM	0.2 µM	67.8	5	7.37
60 mM NaCl + 0.2 µM KIO3	60 mM	0.2 µM	53.1	4	7.53
60 mM NaCl + 0.2 µM KIO3	60 mM	0.2 µM	59.4	3.8	6.4
60 mM NaCl + 0.2 µM KIO3	60 mM	0.2 µM	53.2	4.1	7.71
60 mM NaCl + 0.2 µM KIO3	60 mM	0.2 µM	90.7	6.1	6.73
60 mM NaCl + 0.2 µM KIO3	60 mM	0.2 µM	59.5	3.8	6.39
60 mM NaCl + 0.2 µM KIO3	60 mM	0.2 µM	74.4	4.3	5.78
60 mM NaCl + 0.2 µM KIO3	60 mM	0.2 µM	73.6	4.3	5.84
60 mM NaCl + 0.2 µM KIO3	60 mM	0.2 µM	58.2	4	6.87
60 mM NaCl + 0.2 µM KIO3	60 mM	0.2 µM	52.3	3.1	5.93
60 mM NaCl + 0.2 µM KIO3	60 mM	0.2 µM	74.2	4.7	6.33
60 mM NaCl + 0.2 µM KIO3	60 mM	0.2 µM	62.2	4.6	7.4
60 mM NaCl + 0.2 µM KIO3	60 mM	0.2 µM	53.5	4.3	8.04
60 mM NaCl + 0.2 µM KIO3	60 mM	0.2 µM	84.3	5.4	6.41
60 mM NaCl + 0.2 µM KIO3	60 mM	0.2 µM	55.1	3.1	5.63
60 mM NaCl + 0.2 µM KIO3	60 mM	0.2 µM	60.5	3.4	5.62
60 mM NaCl + 0.2 µM KIO3	60 mM	0.2 µM	61.4	4.1	6.68
60 mM NaCl + 0.2 µM KIO3	60 mM	0.2 µM	54.4	3.6	6.62
60 mM NaCl + 0.2 µM KIO3	60 mM	0.2 µM	57.4	3.7	6.45
60 mM NaCl + 0.2 µM KIO3	60 mM	0.2 µM	73.3	5.1	6.96
60 mM NaCl + 0.2 µM KIO3	60 mM	0.2 µM	92.4	5.9	6.39
60 mM NaCl + 0.2 µM KIO3	60 mM	0.2 µM	77.7	5.1	6.56
60 mM NaCl + 0.2 µM KIO3	60 mM	0.2 µM	49.5	3.8	7.68
60 mM NaCl + 0.2 µM KIO3	60 mM	0.2 µM	48.2	3.6	7.47
60 mM NaCl + 0.2 µM KIO3	60 mM	0.2 µM	49.2	3.6	7.32
60 mM NaCl + 0.2 µM KIO3	60 mM	0.2 µM	35.4	3.1	8.76
60 mM NaCl + 0.2 µM KIO3	60 mM	0.2 µM	52.4	3.1	5.92
60 mM NaCl + 0.2 µM KIO3	60 mM	0.2 µM	61.2	4.1	6.7
60 mM NaCl + 0.2 µM KIO3	60 mM	0.2 µM	64.1	5	7.8
60 mM NaCl + 0.2 µM KIO3	60 mM	0.2 µM	66.6	5.3	7.96
60 mM NaCl + 0.2 µM KIO3	60 mM	0.2 µM	66.7	4.4	6.6
60 mM NaCl + 10 µM KIO3	60 mM	10 µM	52.8	3.9	7.39
60 mM NaCl + 10 µM KIO3	60 mM	10 µM	43.6	3.3	7.57
60 mM NaCl + 10 µM KIO3	60 mM	10 µM	81.1	7	8.63
60 mM NaCl + 10 µM KIO3	60 mM	10 µM	53.5	4.1	7.66
60 mM NaCl + 10 µM KIO3	60 mM	10 µM	59.8	4.6	7.69
60 mM NaCl + 10 µM KIO3	60 mM	10 µM	63.6	5	7.86
60 mM NaCl + 10 µM KIO3	60 mM	10 µM	80.1	5.8	7.24
60 mM NaCl + 10 µM KIO3	60 mM	10 µM	40.5	2.5	6.17
60 mM NaCl + 10 µM KIO3	60 mM	10 µM	68.1	5	7.34
60 mM NaCl + 10 µM KIO3	60 mM	10 µM	73.9	6	8.12
60 mM NaCl + 10 µM KIO3	60 mM	10 µM	70.5	5.8	8.23
60 mM NaCl + 10 µM KIO3	60 mM	10 µM	77.5	6	7.74
60 mM NaCl + 10 µM KIO3	60 mM	10 µM	87.8	6.8	7.74
60 mM NaCl + 10 µM KIO3	60 mM	10 µM	58	4.8	8.28
60 mM NaCl + 10 µM KIO3	60 mM	10 µM	57.7	4.9	8.49
60 mM NaCl + 10 µM KIO3	60 mM	10 µM	69	5.8	8.41
60 mM NaCl + 10 µM KIO3	60 mM	10 µM	63.6	3.7	5.82
60 mM NaCl + 10 µM KIO3	60 mM	10 µM	59.3	4.1	6.91
60 mM NaCl + 10 µM KIO3	60 mM	10 µM	75.1	4.8	6.39
60 mM NaCl + 10 µM KIO3	60 mM	10 µM	73.7	5.7	7.73
60 mM NaCl + 10 µM KIO3	60 mM	10 µM	60.9	4.6	7.55
60 mM NaCl + 10 µM KIO3	60 mM	10 µM	73.1	5.2	7.11
60 mM NaCl + 10 µM KIO3	60 mM	10 µM	82.1	6.9	8.4
60 mM NaCl + 10 µM KIO3	60 mM	10 µM	63.4	4.5	7.1
60 mM NaCl + 10 µM KIO3	60 mM	10 µM	74.1	5.9	7.96
60 mM NaCl + 10 µM KIO3	60 mM	10 µM	69.3	4.9	7.07
60 mM NaCl + 10 µM KIO3	60 mM	10 µM	65	5.5	8.46
60 mM NaCl + 10 µM KIO3	60 mM	10 µM	83.9	5.8	6.91
60 mM NaCl + 10 µM KIO3	60 mM	10 µM	89.6	6.4	7.14
60 mM NaCl + 10 µM KIO3	60 mM	10 µM	36.6	2.6	7.1
60 mM NaCl + 10 µM KIO3	60 mM	10 µM	75.6	5.4	7.14
60 mM NaCl + 10 µM KIO3	60 mM	10 µM	74.5	5.2	6.98
60 mM NaCl + 10 µM KIO3	60 mM	10 µM	67.4	4.9	7.27
60 mM NaCl + 10 µM KIO3	60 mM	10 µM	68.1	5	7.34
60 mM NaCl + 10 µM KIO3	60 mM	10 µM	83.5	7	8.38
60 mM NaCl + 10 µM KIO3	60 mM	10 µM	83.3	6.9	8.28
60 mM NaCl + 10 µM KIO3	60 mM	10 µM	84.8	6.2	7.31
60 mM NaCl + 10 µM KIO3	60 mM	10 µM	51.5	4	7.77
60 mM NaCl + 10 µM KIO3	60 mM	10 µM	59.4	4.4	7.41
60 mM NaCl + 10 µM KIO3	60 mM	10 µM	67.3	4.7	6.98
60 mM NaCl + 10 µM KIO3	60 mM	10 µM	53.6	3.8	7.09
60 mM NaCl + 10 µM KIO3	60 mM	10 µM	60.7	4.8	7.91
60 mM NaCl + 10 µM KIO3	60 mM	10 µM	80.9	5.5	6.8
60 mM NaCl + 10 µM KIO3	60 mM	10 µM	74.6	3.7	4.96
60 mM NaCl + 10 µM KIO3	60 mM	10 µM	84.5	6.3	7.46
60 mM NaCl + 10 µM KIO3	60 mM	10 µM	88.5	6.6	7.46
60 mM NaCl + 10 µM KIO3	60 mM	10 µM	74.7	5.7	7.63
60 mM NaCl + 10 µM KIO3	60 mM	10 µM	82.1	6.1	7.43
60 mM NaCl + 10 µM KIO3	60 mM	10 µM	49.8	3.3	6.63
60 mM NaCl + 10 µM KIO3	60 mM	10 µM	51.6	4	7.75
60 mM NaCl + 10 µM KIO3	60 mM	10 µM	66.1	4.3	6.51
60 mM NaCl + 10 µM KIO3	60 mM	10 µM	73	4.9	6.71
60 mM NaCl + 10 µM KIO3	60 mM	10 µM	65.6	4.1	6.25
60 mM NaCl + 10 µM KIO3	60 mM	10 µM	62.6	4	6.39
60 mM NaCl + 10 µM KIO3	60 mM	10 µM	95.3	6.3	6.61
60 mM NaCl + 10 µM KIO3	60 mM	10 µM	101.3	7.1	7.01
60 mM NaCl + 10 µM KIO3	60 mM	10 µM	80.1	5.3	6.62
60 mM NaCl + 10 µM KIO3	60 mM	10 µM	75.7	5.2	6.87
60 mM NaCl + 10 µM KIO3	60 mM	10 µM	93.1	6.5	6.98
60 mM NaCl + 10 µM KIO3	60 mM	10 µM	89.3	5.7	6.38
60 mM NaCl + 10 µM KIO3	60 mM	10 µM	81.1	5.5	6.78
60 mM NaCl + 10 µM KIO3	60 mM	10 µM	82.5	6.3	7.64
60 mM NaCl + 10 µM KIO3	60 mM	10 µM	80.6	5.9	7.32
60 mM NaCl + 10 µM KIO3	60 mM	10 µM	83.6	5.3	6.34
60 mM NaCl + 10 µM KIO3	60 mM	10 µM	86.5	6.2	7.17
60 mM NaCl + 10 µM KIO3	60 mM	10 µM	63.6	4	6.29
60 mM NaCl + 10 µM KIO3	60 mM	10 µM	41.9	2.7	6.44
60 mM NaCl + 10 µM KIO3	60 mM	10 µM	69.6	4.9	7.04
60 mM NaCl + 10 µM KIO3	60 mM	10 µM	89.3	6.1	6.83
60 mM NaCl + 10 µM KIO3	60 mM	10 µM	73.6	5.6	7.61
60 mM NaCl + 10 µM KIO3	60 mM	10 µM	75.1	6.1	8.12
60 mM NaCl + 10 µM KIO3	60 mM	10 µM	89.6	7.1	7.92
60 mM NaCl + 10 µM KIO3	60 mM	10 µM	93.6	5.8	6.2
60 mM NaCl + 10 µM KIO3	60 mM	10 µM	74.6	5.2	6.97
60 mM NaCl + 10 µM KIO3	60 mM	10 µM	85.7	5.7	6.65
60 mM NaCl + 10 µM KIO3	60 mM	10 µM	67.9	5	7.36
60 mM NaCl + 10 µM KIO3	60 mM	10 µM	68.5	5.1	7.45
60 mM NaCl + 10 µM KIO3	60 mM	10 µM	62.2	3.9	6.27
60 mM NaCl + 10 µM KIO3	60 mM	10 µM	51.9	3.7	7.13
60 mM NaCl + 10 µM KIO3	60 mM	10 µM	61.1	5.1	8.35
60 mM NaCl + 10 µM KIO3	60 mM	10 µM	53.8	3.5	6.51
60 mM NaCl + 10 µM KIO3	60 mM	10 µM	82.9	5.7	6.88
60 mM NaCl + 10 µM KIO3	60 mM	10 µM	85.9	6.5	7.57
60 mM NaCl + 10 µM KIO3	60 mM	10 µM	60.2	3.9	6.48
60 mM NaCl + 10 µM KIO3	60 mM	10 µM	64.8	4.4	6.79
60 mM NaCl + 10 µM KIO3	60 mM	10 µM	74.3	4.9	6.59
60 mM NaCl + 10 µM KIO3	60 mM	10 µM	76.4	5.3	6.94
60 mM NaCl + 10 µM KIO3	60 mM	10 µM	86.9	5.7	6.56
60 mM NaCl + 10 µM KIO3	60 mM	10 µM	80.9	5.7	7.05
60 mM NaCl + 10 µM KIO3	60 mM	10 µM	71.4	5.3	7.42
60 mM NaCl + 10 µM KIO3	60 mM	10 µM	74	4.9	6.62
60 mM NaCl + 10 µM KIO3	60 mM	10 µM	68.1	4.6	6.75
60 mM NaCl + 10 µM KIO3	60 mM	10 µM	59.6	3.9	6.54
60 mM NaCl + 10 µM KIO3	60 mM	10 µM	73.7	5.1	6.92
60 mM NaCl + 10 µM KIO3	60 mM	10 µM	54.5	3.4	6.24
60 mM NaCl + 10 µM KIO3	60 mM	10 µM	78.7	5.1	6.48
60 mM NaCl + 10 µM KIO3	60 mM	10 µM	80.3	5.3	6.6
60 mM NaCl + 10 µM KIO3	60 mM	10 µM	74.9	5.5	7.34
60 mM NaCl + 10 µM KIO3	60 mM	10 µM	72.5	5.1	7.03
60 mM NaCl + 10 µM KIO3	60 mM	10 µM	68.4	4.6	6.73
60 mM NaCl + 10 µM KIO3	60 mM	10 µM	56.1	3.5	6.24
60 mM NaCl + 10 µM KIO3	60 mM	10 µM	49.7	3.3	6.64
60 mM NaCl + 10 µM KIO3	60 mM	10 µM	67.1	4.8	7.15
60 mM NaCl + 10 µM KIO3	60 mM	10 µM	66.1	4.4	6.66
60 mM NaCl + 10 µM KIO3	60 mM	10 µM	65.6	4.8	7.32
60 mM NaCl + 10 µM KIO3	60 mM	10 µM	50.6	4	7.91
60 mM NaCl + 10 µM KIO3	60 mM	10 µM	46.8	3.2	6.84
60 mM NaCl + 10 µM KIO3	60 mM	10 µM	43.8	3.2	7.31
60 mM NaCl + 10 µM KIO3	60 mM	10 µM	83.8	5.2	6.21
60 mM NaCl + 10 µM KIO3	60 mM	10 µM	64.4	3.9	6.06
60 mM NaCl + 10 µM KIO3	60 mM	10 µM	47.8	3.2	6.69
60 mM NaCl + 10 µM KIO3	60 mM	10 µM	50.6	3.2	6.32
60 mM NaCl + 10 µM KIO3	60 mM	10 µM	72.1	4.5	6.24
60 mM NaCl + 10 µM KIO3	60 mM	10 µM	57.6	3.7	6.42
60 mM NaCl + 10 µM KIO3	60 mM	10 µM	67.6	4	5.92
60 mM NaCl + 10 µM KIO3	60 mM	10 µM	61.7	4.2	6.81
60 mM NaCl + 10 µM KIO3	60 mM	10 µM	73.2	4.9	6.69
60 mM NaCl + 10 µM KIO3	60 mM	10 µM	57.8	3.5	6.06
60 mM NaCl + 10 µM KIO3	60 mM	10 µM	67.1	4.3	6.41
60 mM NaCl + 10 µM KIO3	60 mM	10 µM	75.6	5	6.61
60 mM NaCl + 10 µM KIO3	60 mM	10 µM	86.1	5.4	6.27
60 mM NaCl + 10 µM KIO3	60 mM	10 µM	56.8	3.5	6.16
60 mM NaCl + 10 µM KIO3	60 mM	10 µM	80.9	3.7	4.57
60 mM NaCl + 10 µM KIO3	60 mM	10 µM	77.4	5.3	6.85
60 mM NaCl + 10 µM KIO3	60 mM	10 µM	78.3	5.5	7.02
60 mM NaCl + 10 µM KIO3	60 mM	10 µM	51.7	3.7	7.16
60 mM NaCl + 10 µM KIO3	60 mM	10 µM	51.2	3.6	7.03
60 mM NaCl + 10 µM KIO3	60 mM	10 µM	61.2	3.7	6.05
60 mM NaCl + 10 µM KIO3	60 mM	10 µM	38.2	2.7	7.07
60 mM NaCl + 10 µM KIO3	60 mM	10 µM	43.2	2.8	6.48
60 mM NaCl + 10 µM KIO3	60 mM	10 µM	45.2	3.5	7.74
60 mM NaCl + 10 µM KIO3	60 mM	10 µM	51.6	4	7.75
60 mM NaCl + 10 µM KIO3	60 mM	10 µM	51.8	4.2	8.11
60 mM NaCl + 10 µM KIO3	60 mM	10 µM	74.6	5.2	6.97
60 mM NaCl + 10 µM KIO3	60 mM	10 µM	100	7.1	7.1
Details
			1st truss			2nd truss			3rd truss			4thtruss			5thtruss
Treatment	NaCl	KIO3	FW	DW	%SS	FW	DW	%SS	FW	DW	%SS	FW	DW	%SS	FW	DW	%SS
Control	0 mM	0 µM	66.6	3.8	5.70571	83.6	5	5.98086	73.3	5	6.82128	76.8	5.2	6.77083	86.5	4.6	5.31792
Control	0 mM	0 µM	88	4.6	5.22727	97	6.3	6.49485	108.7	6	5.51978	139	7	5.03597	78.5	4	5.09554
Control	0 mM	0 µM	95.1	6.6	6.94006	66.2	4.1	6.19335	86.4	5.1	5.90278	102.5	5.8	5.65854	86.3	4.3	4.98262
Control	0 mM	0 µM	75.2	5.1	6.78191	74.7	4.3	5.75636	69.9	4.3	6.15165	95.9	5.9	6.15224	81.2	4.5	5.54187
Control	0 mM	0 µM	82.9	5.3	6.39324	100.7	6.5	6.45482	115.7	6.5	5.61798	80.4	4.6	5.72139	78.5	3.9	4.96815
Control	0 mM	0 µM	73.4	4.7	6.40327	97.3	6.4	6.5776	92.6	6.2	6.69546	64.9	4.5	6.93374	87.3	5.2	5.95647
Control	0 mM	0 µM	66.2	4.2	6.34441	85	5.8	6.82353	89.8	6	6.68151	100.4	6.4	6.3745	80.5	3.6	4.47205
Control	0 mM	0 µM	80	5.2	6.5	105.9	7.1	6.70444	79	5.2	6.58228	91.9	5.2	5.65832	94.4	4.7	4.97881
Control	0 mM	0 µM	58.6	3.7	6.31399	63.7	4.9	7.69231	91.2	6.4	7.01754	85.4	5.7	6.67447	106.4	5	4.69925
Control	0 mM	0 µM	66.8	4.7	7.03593	92.8	5.3	5.71121	81.6	5.1	6.25	101.2	6.7	6.62055	74	4.7	6.35135
Control	0 mM	0 µM	90.2	6.2	6.87361	81.7	4.7	5.75275	76.5	4.4	5.75163	85.4	5.4	6.32319	97.3	3.8	3.90545
Control	0 mM	0 µM	78.5	5.3	6.75159	75.8	4.7	6.20053	65.5	4.3	6.56489	88.9	4.8	5.39933	90.5	4.4	4.86188
Control	0 mM	0 µM	66.6	3.8	5.70571	41.2	2.5	6.06796	108.2	6.8	6.28466	92.4	5.7	6.16883	78.6	3	3.81679
Control	0 mM	0 µM	96.8	5.5	5.68182	89.8	6.4	7.12695	60.5	3.8	6.28099	78.1	4	5.12164	100	5	5
Control	0 mM	0 µM	61.8	4.3	6.95793	48.9	3.1	6.33947	99.6	5.6	5.62249	80	5.3	6.625	67.1	4	5.96125
Control	0 mM	0 µM	66.7	4.9	7.34633	48.7	3.2	6.57084	110.5	6.8	6.15385	76.4	4.8	6.28272	49.6	2.8	5.64516
Control	0 mM	0 µM	55.1	4	7.25953	68.2	4.4	6.45161	99.4	5.8	5.83501	95.7	5.5	5.74713	85.1	4.2	4.93537
Control	0 mM	0 µM	79.7	5.7	7.15182	89.9	5.2	5.7842	70.7	5.2	7.35502	83.6	5.5	6.57895	88.7	5	5.63698
Control	0 mM	0 µM	66.7	4.5	6.74663	92.4	6.6	7.14286	111.3	5.8	5.21114	88.9	4.9	5.51181	77	4.4	5.71429
Control	0 mM	0 µM	68.1	4.6	6.75477	81.4	5.4	6.63391	93.4	5.3	5.67452	91.9	5	5.4407	86.3	4.7	5.44612
Control	0 mM	0 µM	75	4.8	6.4	97.2	6.9	7.09877	116.9	6.2	5.30368	76.3	4.3	5.63565	79	5	6.32911
Control	0 mM	0 µM	87.6	5.7	6.50685	105.5	6.4	6.06635	102.3	6.5	6.35386	82	4.9	5.97561	97	5	5.15464
Control	0 mM	0 µM	82.6	5.3	6.41646	86.7	6	6.92042	98	6	6.12245	50.1	3.4	6.78643	78.6	3.5	4.45293
Control	0 mM	0 µM	75.1	5.3	7.05726	69	4.2	6.08696	56.4	3.2	5.67376	36	2.2	6.11111	74.3	5	6.72948
Control	0 mM	0 µM	79	5.5	6.96203	50.2	2.5	4.98008	73	5	6.84932	58.2	3.1	5.32646	73.6	4.7	6.38587
Control	0 mM	0 µM	37	2.8	7.56757	65.7	4.1	6.24049	77.1	4	5.18807	109.2	6.1	5.58608	90.1	4.8	5.32741
Control	0 mM	0 µM	58	4	6.89655	83.6	5.7	6.81818	50	3.2	6.4	86.5	5.8	6.7052	68.1	4.3	6.31424
30 mM NaCl + 0 µM KIO3	30 mM	0 µM	84.1	5.6	6.65874	81.8	5.7	6.96822	101.5	5.3	5.22167	81	4.6	5.67901	71.2	4.4	6.17978
30 mM NaCl + 0 µM KIO3	30 mM	0 µM	77.5	5.3	6.83871	104.2	6	5.75816	97.7	6.1	6.2436	75.2	4.6	6.11702	79.2	4.7	5.93434
30 mM NaCl + 0 µM KIO3	30 mM	0 µM	81.9	6.7	8.18071	66.2	3.6	5.43807	90.1	5.7	6.3263	87.9	5.2	5.91581	71	4	5.6338
30 mM NaCl + 0 µM KIO3	30 mM	0 µM	77.9	6.6	8.4724	73.4	4.8	6.53951	67.2	4.4	6.54762	63.5	3.6	5.66929	93.3	5.7	6.10932
30 mM NaCl + 0 µM KIO3	30 mM	0 µM	102	5	4.90196	57.2	3.9	6.81818	48.7	3.1	6.3655	73.4	4.2	5.72207	72.8	4	5.49451
30 mM NaCl + 0 µM KIO3	30 mM	0 µM	67.4	5.3	7.8635	93.8	6.1	6.5032	103.6	6.4	6.17761	87.5	5	5.71429	73.8	4.2	5.69106
30 mM NaCl + 0 µM KIO3	30 mM	0 µM	54.7	4.1	7.49543	104.6	6.7	6.40535	84.8	5.1	6.01415	82.5	5.1	6.18182	83.3	4.9	5.88235
30 mM NaCl + 0 µM KIO3	30 mM	0 µM	45	3.5	7.77778	89.6	5.6	6.25	59.4	4.1	6.90236	50	3.5	7	79.5	5	6.28931
30 mM NaCl + 0 µM KIO3	30 mM	0 µM	97.9	7.2	7.35444	93.8	6.4	6.82303	92.3	6.2	6.71723	80.4	4.2	5.22388	31.6	1.6	5.06329
30 mM NaCl + 0 µM KIO3	30 mM	0 µM	79.5	5.9	7.42138	85.2	6	7.04225	53.7	3.9	7.26257	89.9	5.5	6.11791	81.2	4.2	5.17241
30 mM NaCl + 0 µM KIO3	30 mM	0 µM	84.5	6.6	7.81065	97.1	6.7	6.9001	105.4	6.8	6.45161	78	5	6.41026	82.9	4.4	5.3076
30 mM NaCl + 0 µM KIO3	30 mM	0 µM	48.1	3.6	7.48441	69.1	4.6	6.65702	70	4.4	6.28571	77.5	4.3	5.54839	84.6	4.7	5.55556
30 mM NaCl + 0 µM KIO3	30 mM	0 µM	50.2	3.1	6.1753	86.6	5.7	6.58199	93.5	5.9	6.31016	62.2	3.8	6.10932	81.4	4	4.914
30 mM NaCl + 0 µM KIO3	30 mM	0 µM	50.2	3	5.9761	65.3	4.6	7.04441	61.3	4.2	6.85155	86.5	5.7	6.5896	67.3	3.5	5.20059
30 mM NaCl + 0 µM KIO3	30 mM	0 µM	76.1	4.2	5.51905	90.8	6	6.60793	92.9	6	6.45856	48.9	3.1	6.33947	55	3.1	5.63636
30 mM NaCl + 0 µM KIO3	30 mM	0 µM	54.8	4.2	7.66423	72	4.2	5.83333	84.6	5.2	6.14657	88.3	5.2	5.88901	60.1	4.1	6.82196
30 mM NaCl + 0 µM KIO3	30 mM	0 µM	85.3	6.3	7.3857	61.9	4.6	7.43134	90.6	5.6	6.18102	77.9	4.7	6.03338	77.2	5.4	6.99482
30 mM NaCl + 0 µM KIO3	30 mM	0 µM	76.9	5.3	6.89207	98.2	6.5	6.61914	98.7	6.5	6.58561	89.4	5.1	5.7047	87	5	5.74713
30 mM NaCl + 0 µM KIO3	30 mM	0 µM	59.6	4.1	6.87919	91	5.9	6.48352	99.8	5.9	5.91182	50.7	3.3	6.50888	83.3	5.1	6.12245
30 mM NaCl + 0 µM KIO3	30 mM	0 µM	76.1	4.5	5.91327	90.3	6.3	6.97674	74.6	4.8	6.43432	62.5	3.6	5.76	50.6	2.7	5.33597
30 mM NaCl + 0 µM KIO3	30 mM	0 µM	38.4	2.4	6.25	93.4	6.8	7.28051	100.9	6.1	6.04559	54.3	3.5	6.44567	83	4.9	5.90361
30 mM NaCl + 0 µM KIO3	30 mM	0 µM	73	5.9	8.08219	48.7	3.1	6.3655	89.6	5.7	6.36161	75.1	4.4	5.85885	72	4.4	6.11111
30 mM NaCl + 0 µM KIO3	30 mM	0 µM	64.9	5	7.70416	99.2	6.7	6.75403	100.7	7	6.95134	79.5	5	6.28931	79.2	5.9	7.44949
30 mM NaCl + 0 µM KIO3	30 mM	0 µM	86.5	5.8	6.7052	96.8	6.6	6.81818	69.4	4.8	6.91643	74.6	3.8	5.09383	52.1	3.5	6.71785
30 mM NaCl + 0 µM KIO3	30 mM	0 µM	76.1	5.2	6.83311	56	3.5	6.25	91.7	6.1	6.65213	84.7	5.3	6.25738	71.5	4	5.59441
30 mM NaCl + 0 µM KIO3	30 mM	0 µM	62.3	4.2	6.74157	63.5	3.6	5.66929	48.9	3.1	6.33947	76.4	4.3	5.62827	70	4.2	6
30 mM NaCl + 0 µM KIO3	30 mM	0 µM	72.9	5.7	7.81893	84.5	4.9	5.79882	76.9	5.3	6.89207	81.2	4.2	5.17241	59.6	4.1	6.87919
60 mM NaCl + 0 µM KIO3	60 mM	0 µM	84.5	6.6	7.81065	72	5.1	7.08333	82.2	5.5	6.691	76.8	4.7	6.11979	65.2	4	6.13497
60 mM NaCl + 0 µM KIO3	60 mM	0 µM	77	6.8	8.83117	63.1	5	7.92393	56.9	4.2	7.38137	55.8	3.8	6.81004	50	3.8	7.6
60 mM NaCl + 0 µM KIO3	60 mM	0 µM	70.3	6.1	8.6771	75.9	5.9	7.77339	78.3	6	7.66284	52.9	4.2	7.93951	71.9	4.8	6.67594
60 mM NaCl + 0 µM KIO3	60 mM	0 µM	62.4	5.6	8.97436	70.5	5.7	8.08511	83.2	6.2	7.45192	72.9	5	6.85871	89	6	6.74157
60 mM NaCl + 0 µM KIO3	60 mM	0 µM	65.7	6	9.13242	66.3	4.6	6.93816	77.1	6.1	7.9118	68.8	4.9	7.12209	70.6	4.8	6.79887
60 mM NaCl + 0 µM KIO3	60 mM	0 µM	72.6	6.3	8.67769	70.9	5.8	8.18054	79.2	5.4	6.81818	74.1	4.3	5.80297	78	4.8	6.15385
60 mM NaCl + 0 µM KIO3	60 mM	0 µM	52.3	4.6	8.79541	65.1	5.2	7.98771	54.6	4.5	8.24176	85.9	6.5	7.56694	64.1	4.5	7.02028
60 mM NaCl + 0 µM KIO3	60 mM	0 µM	85.1	7.4	8.69565	85.4	6.7	7.84543	80.3	5.7	7.09838	67.5	4.4	6.51852	58.8	3.5	5.95238
60 mM NaCl + 0 µM KIO3	60 mM	0 µM	73.7	6.2	8.41248	74.1	6.1	8.23212	87.8	6.1	6.94761	98	6.7	6.83673	32.9	1.8	5.47112
60 mM NaCl + 0 µM KIO3	60 mM	0 µM	65.6	5.8	8.84146	31.9	2.5	7.83699	70.1	5.1	7.27532	55.9	4	7.15564	63.8	4	6.26959
60 mM NaCl + 0 µM KIO3	60 mM	0 µM	65.7	5	7.61035	42.2	3.5	8.29384	80.1	6.7	8.36454	40.2	2.5	6.21891	50.9	3.2	6.28684
60 mM NaCl + 0 µM KIO3	60 mM	0 µM	72.1	6.1	8.46047	87.8	6.6	7.51708	31.9	2.7	8.46395	75.4	5.1	6.76393	49.5	3.4	6.86869
60 mM NaCl + 0 µM KIO3	60 mM	0 µM	73.8	6.3	8.53659	76.8	5.4	7.03125	94.7	7.2	7.60296	54.7	3.9	7.1298	83.5	5.2	6.22754
60 mM NaCl + 0 µM KIO3	60 mM	0 µM	86.5	7.6	8.78613	41.3	2.8	6.77966	88.8	6.6	7.43243	66	4.5	6.81818	80.7	5.2	6.44362
60 mM NaCl + 0 µM KIO3	60 mM	0 µM	74.8	6.8	9.09091	79.2	5.2	6.56566	72.4	5	6.90608	77.3	5	6.46831	61.6	4	6.49351
60 mM NaCl + 0 µM KIO3	60 mM	0 µM	27.4	2.3	8.39416	73.8	5.7	7.72358	30.4	2.5	8.22368	62.3	4.1	6.58106	64.6	3.9	6.03715
60 mM NaCl + 0 µM KIO3	60 mM	0 µM	60.2	4.6	7.6412	80.3	6.2	7.72105	80	6.6	8.25	49.2	3.5	7.11382	64.5	4.1	6.35659
60 mM NaCl + 0 µM KIO3	60 mM	0 µM	73.8	6.2	8.40108	76.4	6.2	8.11518	75.6	5.2	6.87831	73.4	4.9	6.67575	52.5	3.8	7.2381
60 mM NaCl + 0 µM KIO3	60 mM	0 µM	67.5	5.1	7.55556	66.9	5.4	8.07175	69.1	5	7.23589	72.1	5	6.93481	54.2	3.9	7.19557
60 mM NaCl + 0 µM KIO3	60 mM	0 µM	65.5	5.7	8.70229	60.1	5	8.31947	74.1	5.2	7.01754	56	3.8	6.78571	68	4.7	6.91176
60 mM NaCl + 0 µM KIO3	60 mM	0 µM	70.6	5	7.08215	54.8	3.2	5.83942	87.9	6.3	7.16724	62.9	4.1	6.51828	58.9	3.9	6.62139
60 mM NaCl + 0 µM KIO3	60 mM	0 µM	78.6	5.6	7.12468	56.8	4.2	7.39437	97.7	7.1	7.26714	52.8	3.7	7.00758	50.9	3.9	7.66208
60 mM NaCl + 0 µM KIO3	60 mM	0 µM	87.5	6.3	7.2	74.3	4.6	6.19112	54.4	2.9	5.33088	54.1	3.1	5.73013	63.9	4.3	6.72926
60 mM NaCl + 0 µM KIO3	60 mM	0 µM	84.5	6.2	7.33728	68	4.6	6.76471	40.3	2.8	6.94789	76.2	4.5	5.90551	40.9	2.7	6.60147
60 mM NaCl + 0 µM KIO3	60 mM	0 µM	52.3	4.8	9.17782	64.1	3.3	5.14821	53.2	4	7.5188	65.8	5.2	7.90274	61	4.7	7.70492
60 mM NaCl + 0 µM KIO3	60 mM	0 µM	51	3.6	7.05882	68.8	3.9	5.6686	52.5	3.9	7.42857	67.2	4.6	6.84524	60.5	5.1	8.42975
60 mM NaCl + 0 µM KIO3	60 mM	0 µM	51.4	4.3	8.36576	77.3	5.8	7.50323	68.8	4.9	7.12209	74.1	6.1	8.23212	40.2	2.8	6.96517
0 mM NaCl + 0.2 µM KIO3	0 mM	0.2 µM	75.6	5	6.61376	121.5	6.8	5.59671	138.3	6.7	4.84454	76.8	4.7	6.11979	97.8	5.9	6.03272
0 mM NaCl + 0.2 µM KIO3	0 mM	0.2 µM	82.5	5.5	6.66667	65.3	3.8	5.8193	135.6	7.7	5.67847	55.8	3.1	5.55556	126.3	6	4.75059
0 mM NaCl + 0.2 µM KIO3	0 mM	0.2 µM	54.7	3.1	5.66728	106.1	5.7	5.37229	117.5	6.1	5.19149	52.9	3.5	6.61626	92.4	3.6	3.8961
0 mM NaCl + 0.2 µM KIO3	0 mM	0.2 µM	92.1	4.8	5.21173	98.2	5.1	5.19348	119.6	7.1	5.93645	72.9	3.2	4.38957	108.3	4.1	3.78578
0 mM NaCl + 0.2 µM KIO3	0 mM	0.2 µM	73.8	4.8	6.50407	101.4	5.8	5.71992	125.5	6.8	5.41833	68.8	4	5.81395	132.6	6.9	5.20362
0 mM NaCl + 0.2 µM KIO3	0 mM	0.2 µM	72.4	4	5.52486	99.5	5.4	5.42714	103.3	5.7	5.51791	74.1	4.3	5.80297	88.6	4	4.51467
0 mM NaCl + 0.2 µM KIO3	0 mM	0.2 µM	84.4	5	5.92417	59.4	3.5	5.89226	123.7	7.3	5.90137	85.9	4.8	5.58789	109.2	5.7	5.21978
0 mM NaCl + 0.2 µM KIO3	0 mM	0.2 µM	76.1	4.4	5.78187	121.5	6.8	5.59671	142.5	7.8	5.47368	67.5	4.4	6.51852	80.4	3.7	4.60199
0 mM NaCl + 0.2 µM KIO3	0 mM	0.2 µM	79.3	4.9	6.17907	105.9	4.4	4.15486	154.8	9.3	6.00775	98	6.7	6.83673	121.8	4.1	3.36617
0 mM NaCl + 0.2 µM KIO3	0 mM	0.2 µM	77.8	5	6.42674	82.3	4.8	5.83232	62.9	3.7	5.88235	55.9	3.4	6.08229	115.2	5.5	4.77431
0 mM NaCl + 0.2 µM KIO3	0 mM	0.2 µM	99.4	6.2	6.23742	117.9	6.4	5.42833	110.8	6	5.41516	92.4	3.6	3.8961	71.7	3.2	4.46304
0 mM NaCl + 0.2 µM KIO3	0 mM	0.2 µM	98	6.4	6.53061	45.8	2.7	5.8952	63.4	3.3	5.20505	75.4	4.4	5.83554	104.1	5.6	5.37944
0 mM NaCl + 0.2 µM KIO3	0 mM	0.2 µM	94.1	6.2	6.58874	112.5	6.2	5.51111	103.6	5.8	5.59846	54.7	3	5.48446	85.8	3.9	4.54545
0 mM NaCl + 0.2 µM KIO3	0 mM	0.2 µM	104.1	6.7	6.43612	105.7	5.7	5.39262	93.9	5.1	5.43131	66	4.5	6.81818	107.9	5.4	5.00463
0 mM NaCl + 0.2 µM KIO3	0 mM	0.2 µM	90.1	5.4	5.99334	63.3	3.4	5.37125	98.5	4.7	4.77157	77.3	5	6.46831	89.1	4.1	4.60157
0 mM NaCl + 0.2 µM KIO3	0 mM	0.2 µM	104	4.9	4.71154	125.2	6.2	4.95208	84.2	4.1	4.86936	62.3	4.1	6.58106	105.1	3.4	3.23501
0 mM NaCl + 0.2 µM KIO3	0 mM	0.2 µM	126.3	6.1	4.82977	127.5	5.5	4.31373	113.3	5.9	5.20741	49.2	3.1	6.30081	111.3	4	3.59389
0 mM NaCl + 0.2 µM KIO3	0 mM	0.2 µM	105.1	3.4	3.23501	101	5.5	5.44554	109.3	5.7	5.215	73.4	4.9	6.67575	108.2	3	2.77264
0 mM NaCl + 0.2 µM KIO3	0 mM	0.2 µM	111	5.9	5.31532	110.2	6.2	5.62613	130.6	6.8	5.20674	72.1	5	6.93481	80.4	3.78	4.70149
0 mM NaCl + 0.2 µM KIO3	0 mM	0.2 µM	87.4	4.3	4.91991	104.7	6.1	5.82617	82.6	4.1	4.96368	56	3.8	6.78571	124.3	6	4.82703
0 mM NaCl + 0.2 µM KIO3	0 mM	0.2 µM	111.3	4	3.59389	113	5	4.42478	114.2	6.7	5.8669	62.9	4.1	6.51828	92.6	3.6	3.88769
0 mM NaCl + 0.2 µM KIO3	0 mM	0.2 µM	105.4	4.9	4.64896	122.5	6.8	5.55102	116.6	6.3	5.40309	52.8	3	5.68182	110.9	6.1	5.50045
0 mM NaCl + 0.2 µM KIO3	0 mM	0.2 µM	62.5	3.5	5.6	87.8	5	5.69476	95.9	4.6	4.79666	108.6	6.1	5.61694	76.3	4.5	5.89777
0 mM NaCl + 0.2 µM KIO3	0 mM	0.2 µM	108.2	5.1	4.71349	63.9	3.7	5.7903	123.8	7.3	5.89661	110.7	5.4	4.87805	83.6	4.1	4.90431
0 mM NaCl + 0.2 µM KIO3	0 mM	0.2 µM	93.2	5.4	5.79399	79.5	4.9	6.16352	93.1	6.2	6.65951	101.3	4.7	4.63968	99.2	5.5	5.54435
0 mM NaCl + 0.2 µM KIO3	0 mM	0.2 µM	50.7	3	5.91716	110.2	6	5.44465	105.2	3.4	3.23194	100.5	4.4	4.37811	112.2	5.5	4.90196
0 mM NaCl + 0.2 µM KIO3	0 mM	0.2 µM	105.2	5.5	5.22814	94.3	5.7	6.04454	123.2	6.2	5.03247	126.3	6.6	5.22565	99.6	4.7	4.71888
0 mM NaCl + 10 µM KIO3	0 mM	10 µM	79	4.1	5.18987	98.3	6.2	6.30722	100.8	6.1	6.05159	113.8	6.6	5.79965	112	5.4	4.82143
0 mM NaCl + 10 µM KIO3	0 mM	10 µM	98.1	4.8	4.89297	99.3	5.9	5.94159	116.2	5.6	4.81928	85.4	4.3	5.03513	86.8	4.2	4.83871
0 mM NaCl + 10 µM KIO3	0 mM	10 µM	99.3	6.5	6.54582	109.5	6.1	5.57078	104.7	5.1	4.87106	144.9	5.5	3.79572	94.2	3.1	3.29087
0 mM NaCl + 10 µM KIO3	0 mM	10 µM	81	4	4.93827	111.4	6.5	5.83483	124.3	6.2	4.98793	137.1	7.4	5.39752	97.9	4.6	4.69867
0 mM NaCl + 10 µM KIO3	0 mM	10 µM	108.1	4.2	3.88529	80.9	5.1	6.30408	110.9	6	5.41028	145.5	8.1	5.56701	165.6	6.9	4.16667
0 mM NaCl + 10 µM KIO3	0 mM	10 µM	91.3	4.2	4.60022	123.6	7.3	5.90615	130	7.5	5.76923	134.3	7.1	5.28667	103.6	5.5	5.30888
0 mM NaCl + 10 µM KIO3	0 mM	10 µM	80.5	4.3	5.34161	95	5.1	5.36842	163	9	5.52147	104.4	5.4	5.17241	58.3	2.5	4.28816
0 mM NaCl + 10 µM KIO3	0 mM	10 µM	82	4	4.87805	112	6.3	5.625	140.6	7.5	5.33428	115.1	6.3	5.4735	179.1	4.9	2.7359
0 mM NaCl + 10 µM KIO3	0 mM	10 µM	84	3.1	3.69048	109.9	6	5.45951	137.4	7.7	5.60408	97.3	5	5.13875	85.4	3.6	4.21546
0 mM NaCl + 10 µM KIO3	0 mM	10 µM	60.3	3.9	6.46766	84.3	4.5	5.33808	159.6	6.8	4.26065	121.4	6	4.94234	100.3	5.2	5.18445
0 mM NaCl + 10 µM KIO3	0 mM	10 µM	92	4.1	4.45652	133.1	7.4	5.55973	132.7	6.5	4.89827	116.8	6	5.13699	94.9	4.2	4.42571
0 mM NaCl + 10 µM KIO3	0 mM	10 µM	81.1	4.6	5.67201	104.9	2.7	2.57388	122	5.5	4.5082	90.8	4.4	4.84581	84	3.1	3.69048
0 mM NaCl + 10 µM KIO3	0 mM	10 µM	106.7	6.1	5.71696	109.9	6.3	5.73248	71.5	4	5.59441	93.5	4.6	4.91979	112.1	5	4.4603
0 mM NaCl + 10 µM KIO3	0 mM	10 µM	101	6.1	6.0396	100.7	5.9	5.85899	98.1	4.9	4.9949	107.6	6.1	5.66914	95.8	5.2	5.42797
0 mM NaCl + 10 µM KIO3	0 mM	10 µM	118.3	7.9	6.67794	64	0.6	0.9375	128.7	7.3	5.67211	104.5	5.1	4.88038	79.9	4	5.00626
0 mM NaCl + 10 µM KIO3	0 mM	10 µM	63.5	3.9	6.14173	77	4.5	5.84416	112.1	6.5	5.79839	146.7	7.3	4.97614	109.6	4.7	4.28832
0 mM NaCl + 10 µM KIO3	0 mM	10 µM	59.5	3.9	6.55462	93.6	5.8	6.19658	151	8.2	5.43046	89.8	4.8	5.34521	60.6	2.4	3.9604
0 mM NaCl + 10 µM KIO3	0 mM	10 µM	56.7	3.6	6.34921	71.5	4	5.59441	99.4	5.8	5.83501	109	5.7	5.22936	112.3	5.3	4.7195
0 mM NaCl + 10 µM KIO3	0 mM	10 µM	69.5	3.9	5.61151	131.2	6.9	5.25915	129.8	6.5	5.0077	96.7	4.7	4.86039	71.8	4.2	5.84958
0 mM NaCl + 10 µM KIO3	0 mM	10 µM	79	4.1	5.18987	107.1	6.6	6.16246	104	6.3	6.05769	91.4	5.1	5.57987	94.7	4.4	4.64625
0 mM NaCl + 10 µM KIO3	0 mM	10 µM	91.4	4.2	4.59519	128.2	7.5	5.85023	122.9	7.5	6.10252	71.4	3.5	4.90196	100	5.7	5.7
0 mM NaCl + 10 µM KIO3	0 mM	10 µM	47.6	2.4	5.04202	126.3	7.3	5.77989	145.2	8.3	5.71625	96.3	5	5.19211	93.4	5.8	6.20985
0 mM NaCl + 10 µM KIO3	0 mM	10 µM	98.1	5.3	5.40265	116.6	5.9	5.06003	71.4	4	5.60224	64.1	2.9	4.52418	84.1	4.5	5.35077
0 mM NaCl + 10 µM KIO3	0 mM	10 µM	74	4.2	5.67568	107.7	5.9	5.47818	79.9	4	5.00626	88.4	4.7	5.31674	88.1	4.8	5.44835
0 mM NaCl + 10 µM KIO3	0 mM	10 µM	91.6	4.2	4.58515	104.2	5.7	5.47025	86.6	4.2	4.84988	60.4	2.4	3.97351	89.4	5.1	5.7047
0 mM NaCl + 10 µM KIO3	0 mM	10 µM	90	4.9	5.44444	99.6	5.8	5.82329	79.7	4	5.01882	64.1	2.9	4.52418	64.7	2.4	3.70943
0 mM NaCl + 10 µM KIO3	0 mM	10 µM	65.9	3.9	5.91806	99.7	5.2	5.21565	81.2	4.6	5.66502	93.2	4.1	4.39914	81	4	4.93827
30 mM NaCl + 0.2 µM KIO3	30 mM	0.2 µM	86.7	6.6	7.61246	98.6	6	6.08519	102.6	6.7	6.53021	79.1	5	6.32111	103.2	5.6	5.42636
30 mM NaCl + 0.2 µM KIO3	30 mM	0.2 µM	82.8	6.6	7.97101	70.1	4.5	6.4194	103.4	6.4	6.18956	86.8	4.4	5.06912	81.4	4.3	5.28256
30 mM NaCl + 0.2 µM KIO3	30 mM	0.2 µM	78.6	5.7	7.25191	89.1	5.7	6.39731	91.3	5.3	5.80504	70.6	3.4	4.81586	74	4.4	5.94595
30 mM NaCl + 0.2 µM KIO3	30 mM	0.2 µM	80.3	5.5	6.84932	72.7	4.9	6.74003	67.7	3.9	5.76071	94.4	5.1	5.40254	81.7	4.8	5.87515
30 mM NaCl + 0.2 µM KIO3	30 mM	0.2 µM	84.6	4.2	4.96454	62.3	4.5	7.22311	100.2	6.6	6.58683	78.8	5	6.34518	82.3	4.8	5.83232
30 mM NaCl + 0.2 µM KIO3	30 mM	0.2 µM	82.8	6.2	7.48792	112.3	8.2	7.30187	70.4	4.8	6.81818	65.9	4.2	6.37329	92.2	5.4	5.85683
30 mM NaCl + 0.2 µM KIO3	30 mM	0.2 µM	69.6	4.9	7.04023	61	4.2	6.88525	90.1	5.9	6.54828	77.2	4.8	6.21762	94.4	4.8	5.08475
30 mM NaCl + 0.2 µM KIO3	30 mM	0.2 µM	76.9	3.6	4.6814	77.3	4.9	6.33894	87.3	5.2	5.95647	96.7	5.4	5.58428	109.3	5.4	4.94053
30 mM NaCl + 0.2 µM KIO3	30 mM	0.2 µM	83.9	4.9	5.84029	96.9	6.2	6.39835	100.8	6.5	6.44841	102.6	5.7	5.55556	97.8	4.4	4.49898
30 mM NaCl + 0.2 µM KIO3	30 mM	0.2 µM	38.4	3.6	9.375	77.8	5.2	6.6838	101	8.6	8.51485	76	4.6	6.05263	70.1	4.2	5.99144
30 mM NaCl + 0.2 µM KIO3	30 mM	0.2 µM	84.6	4.7	5.55556	83.9	4.9	5.84029	74.5	4.9	6.57718	59.3	3.6	6.07083	57.8	3	5.19031
30 mM NaCl + 0.2 µM KIO3	30 mM	0.2 µM	66.2	3.7	5.58912	55.3	3.2	5.78662	101.1	6	5.93472	79.2	3.9	4.92424	67.6	3.5	5.17751
30 mM NaCl + 0.2 µM KIO3	30 mM	0.2 µM	65.1	5.9	9.06298	55.5	4.5	8.10811	86.1	6.6	7.66551	87.3	5.2	5.95647	87.7	3.9	4.44698
30 mM NaCl + 0.2 µM KIO3	30 mM	0.2 µM	63.3	5.3	8.37283	74.2	5.3	7.14286	71.3	5	7.01262	67	4.1	6.1194	76.9	4	5.20156
30 mM NaCl + 0.2 µM KIO3	30 mM	0.2 µM	67.4	5.2	7.71513	97.9	6.9	7.04801	99.6	4.9	4.91968	70.9	4.7	6.62906	97.7	5.3	5.42477
30 mM NaCl + 0.2 µM KIO3	30 mM	0.2 µM	63	4.9	7.77778	86.8	6	6.91244	57.2	3.8	6.64336	88.3	4.2	4.75651	77.1	4.8	6.22568
30 mM NaCl + 0.2 µM KIO3	30 mM	0.2 µM	63.3	5	7.89889	100.3	6.4	6.38086	68	4.2	6.17647	65.8	3.7	5.6231	81.4	5	6.14251
30 mM NaCl + 0.2 µM KIO3	30 mM	0.2 µM	72.1	5.5	7.62829	93.5	6	6.41711	90.5	5.5	6.07735	90.4	4.6	5.0885	77.8	4.1	5.26992
30 mM NaCl + 0.2 µM KIO3	30 mM	0.2 µM	96.6	5.7	5.90062	88	5.9	6.70455	88.5	5.7	6.44068	74.6	4.4	5.89812	74.4	4.5	6.04839
30 mM NaCl + 0.2 µM KIO3	30 mM	0.2 µM	53	4	7.54717	77.8	5.6	7.19794	85.9	5.2	6.05355	65.1	3.1	4.7619	68.2	4.7	6.8915
30 mM NaCl + 0.2 µM KIO3	30 mM	0.2 µM	41.9	2.5	5.96659	97.9	6.4	6.53728	102.8	7	6.80934	69.5	3.4	4.89209	70.3	4.8	6.82788
30 mM NaCl + 0.2 µM KIO3	30 mM	0.2 µM	76.9	4.9	6.37191	55.2	3.2	5.7971	61.3	4.9	7.99347	81.6	5	6.12745	65.3	4.6	7.04441
30 mM NaCl + 0.2 µM KIO3	30 mM	0.2 µM	89.4	5.5	6.15213	72.5	4.4	6.06897	86.6	5.6	6.46651	73.3	5.4	7.36698	61.2	4.2	6.86275
30 mM NaCl + 0.2 µM KIO3	30 mM	0.2 µM	84.6	4.8	5.67376	76.7	4	5.21512	82.9	5.7	6.87575	91.1	5.6	6.14709	51.2	3.8	7.42187
30 mM NaCl + 0.2 µM KIO3	30 mM	0.2 µM	68.1	5.1	7.48899	97.5	5.3	5.4359	57.8	3	5.19031	66	4.4	6.66667	78.1	4.8	6.14597
30 mM NaCl + 0.2 µM KIO3	30 mM	0.2 µM	72.2	5.5	7.61773	66.2	4.4	6.64653	67.7	3.9	5.76071	82.5	4.7	5.69697	84.4	5	5.92417
30 mM NaCl + 0.2 µM KIO3	30 mM	0.2 µM	47.9	2.7	5.63674	65.8	4.2	6.38298	67.7	3.9	5.76071	83.3	4.6	5.52221	104.6	6.7	6.40535
30 mM NaCl + 10 µM KIO3	30 mM	10 µM	93.5	5.6	5.9893	95.2	6.4	6.72269	126.9	7.5	5.91017	101.6	5.6	5.51181	98.2	5.5	5.60081
30 mM NaCl + 10 µM KIO3	30 mM	10 µM	66	3.9	5.90909	83.1	5.1	6.13718	109.6	6.8	6.20438	84.6	5.3	6.26478	76.1	3.1	4.07359
30 mM NaCl + 10 µM KIO3	30 mM	10 µM	86.6	6.2	7.15935	102.1	6	5.87659	95.3	5.1	5.35152	92.1	5.4	5.86319	75.3	4.1	5.44489
30 mM NaCl + 10 µM KIO3	30 mM	10 µM	57.4	4.2	7.31707	79.6	4.9	6.15578	90.7	5.7	6.28445	79	4.2	5.31646	98.6	5.1	5.17241
30 mM NaCl + 10 µM KIO3	30 mM	10 µM	79	4	5.06329	34	2.2	6.47059	92.4	5.6	6.06061	93.2	5.8	6.22318	81.7	4.6	5.63035
30 mM NaCl + 10 µM KIO3	30 mM	10 µM	81.7	4.4	5.38556	74	3.2	4.32432	93.5	6	6.41711	95	5.7	6	77.4	4.5	5.81395
30 mM NaCl + 10 µM KIO3	30 mM	10 µM	78.4	4.7	5.9949	110.4	7.5	6.79348	94.7	5.8	6.1246	81.7	4	4.89596	100.9	6.4	6.34291
30 mM NaCl + 10 µM KIO3	30 mM	10 µM	74.8	4.8	6.41711	55.9	3.4	6.08229	104.2	6.5	6.238	83.2	4.1	4.92788	91.8	5.2	5.66449
30 mM NaCl + 10 µM KIO3	30 mM	10 µM	60.6	3.6	5.94059	86.4	6	6.94444	101.1	6.5	6.42928	76.8	4.1	5.33854	94	5.4	5.74468
30 mM NaCl + 10 µM KIO3	30 mM	10 µM	71.2	5.1	7.16292	69.9	4.8	6.86695	107.7	6.6	5.66388	85.5	4.7	5.49708	96.1	5.7	5.93132
30 mM NaCl + 10 µM KIO3	30 mM	10 µM	81.7	3.9	4.77356	69.9	4.6	6.58083	103.6	6.1	5.21236	60.2	3.7	6.14618	83.5	4.6	5.50898
30 mM NaCl + 10 µM KIO3	30 mM	10 µM	83.2	4	4.80769	46.3	2.5	5.39957	93.7	5.4	6.18997	90.5	5.6	6.18785	69.7	3.7	5.30846
30 mM NaCl + 10 µM KIO3	30 mM	10 µM	67.8	4.1	6.0472	58.7	3.8	6.47359	94.5	5.8	6.13757	62.9	3.8	6.04134	77.5	4	5.16129
30 mM NaCl + 10 µM KIO3	30 mM	10 µM	63.6	5	7.86164	58.7	3.7	6.30324	100.2	6.2	6.18762	74.5	4.7	6.30872	72.1	3.9	5.40915
30 mM NaCl + 10 µM KIO3	30 mM	10 µM	92.2	5.5	5.96529	90.5	6.3	6.96133	112.4	7.6	6.76157	88.2	4.8	5.44218	105.4	5.6	5.31309
30 mM NaCl + 10 µM KIO3	30 mM	10 µM	46.3	3	6.47948	58.2	3.8	6.52921	86.8	5.4	6.2212	80.8	4.5	5.56931	83.2	4.4	5.28846
30 mM NaCl + 10 µM KIO3	30 mM	10 µM	51.5	3.3	6.40777	73.4	4.6	6.26703	96.3	6.3	6.54206	82.7	4.1	4.95768	78.2	4.6	5.88235
30 mM NaCl + 10 µM KIO3	30 mM	10 µM	78.2	4.5	5.75448	49.9	3.7	7.41483	113.7	7.1	6.2445	64	3	4.6875	92.7	5.7	6.14887
30 mM NaCl + 10 µM KIO3	30 mM	10 µM	100.8	7.5	7.44048	77.1	5.6	7.26329	130.6	7.8	5.97243	65.9	3.8	5.76631	58.1	3.8	6.54045
30 mM NaCl + 10 µM KIO3	30 mM	10 µM	93.5	5.5	5.88235	102	6.4	6.27451	86	5.8	6.74419	86.2	5.6	6.49652	69.8	4.8	6.87679
30 mM NaCl + 10 µM KIO3	30 mM	10 µM	92.1	5.1	5.53746	89.4	5.8	6.4877	93.1	5.6	6.01504	84.4	5.2	6.16114	59.2	3.3	5.57432
30 mM NaCl + 10 µM KIO3	30 mM	10 µM	92.7	5.4	5.82524	118.2	7	5.92217	99.1	6	6.05449	75.6	4.8	6.34921	73.4	4.6	6.26703
30 mM NaCl + 10 µM KIO3	30 mM	10 µM	74	3.9	5.27027	98.1	6.4	6.52396	104.5	6.7	6.41148	58.9	3.7	6.28183	62.2	3.8	6.10932
30 mM NaCl + 10 µM KIO3	30 mM	10 µM	73.9	3	4.05954	71.8	4.1	5.71031	86.1	4.7	5.45877	68.1	3.9	5.72687	81.5	4.6	5.64417
30 mM NaCl + 10 µM KIO3	30 mM	10 µM	74	3.3	4.45946	99	6.2	6.26263	93.2	5	5.36481	64.2	3	4.6729	78.1	4.6	5.88988
30 mM NaCl + 10 µM KIO3	30 mM	10 µM	86.2	6.2	7.19258	72	5.1	7.08333	94.8	4.2	4.43038	74.4	4.7	6.3172	82.6	4.1	4.96368
30 mM NaCl + 10 µM KIO3	30 mM	10 µM	90.1	5.5	6.10433	79.6	4.9	6.15578	67.6	3.9	5.76923	77.3	4.5	5.82147	78.9	5	6.33714
60 mM NaCl + 0.2 µM KIO3	60 mM	0.2 µM	44.5	3.2	7.19101	82	6.5	7.92683	58.1	4	6.88468	94.1	6.1	6.48247	90.7	6.1	6.72547
60 mM NaCl + 0.2 µM KIO3	60 mM	0.2 µM	47.9	3.7	7.72443	75.9	5.9	7.77339	76.7	5.6	7.30117	78.4	5	6.37755	59.5	3.8	6.38655
60 mM NaCl + 0.2 µM KIO3	60 mM	0.2 µM	49.4	3.6	7.28745	42.2	6.4	15.1659	76.1	4.5	5.91327	58.1	3.8	6.54045	74.4	4.3	5.77957
60 mM NaCl + 0.2 µM KIO3	60 mM	0.2 µM	82.8	5.7	6.88406	75.9	5.3	6.98287	79	6	7.59494	66.7	4.6	6.89655	73.6	4.3	5.84239
60 mM NaCl + 0.2 µM KIO3	60 mM	0.2 µM	69	4.9	7.10145	43.2	3.6	8.33333	81.3	6.3	7.74908	80.7	5.3	6.56753	58.2	4	6.87285
60 mM NaCl + 0.2 µM KIO3	60 mM	0.2 µM	77.4	7.5	9.68992	67.4	5.1	7.56677	67.8	4.9	7.22714	64.1	4.4	6.86427	52.3	3.1	5.92734
60 mM NaCl + 0.2 µM KIO3	60 mM	0.2 µM	66.7	4.6	6.89655	68.3	5.3	7.75988	65.9	4.9	7.43551	75.8	5.7	7.51979	74.2	4.7	6.33423
60 mM NaCl + 0.2 µM KIO3	60 mM	0.2 µM	41.8	2.8	6.69856	49.5	4.5	9.09091	54.1	4.1	7.57856	76.6	5.5	7.18016	62.2	4.6	7.3955
60 mM NaCl + 0.2 µM KIO3	60 mM	0.2 µM	49.8	3.6	7.22892	45.1	3.9	8.64745	85.2	6.6	7.74648	74.4	5.3	7.12366	53.5	4.3	8.03738
60 mM NaCl + 0.2 µM KIO3	60 mM	0.2 µM	83.5	6.7	8.02395	77.9	6	7.70218	76.6	5.4	7.04961	70.9	5	7.05219	84.3	5.4	6.40569
60 mM NaCl + 0.2 µM KIO3	60 mM	0.2 µM	48.9	5.4	11.0429	42.7	3.2	7.49415	43.8	2.9	6.621	61.3	3.9	6.36215	55.1	3.1	5.62613
60 mM NaCl + 0.2 µM KIO3	60 mM	0.2 µM	71.3	4.5	6.31136	42.7	2.8	6.55738	83.9	6.3	7.50894	86.6	5.8	6.69746	60.5	3.4	5.61983
60 mM NaCl + 0.2 µM KIO3	60 mM	0.2 µM	75.7	6.3	8.32232	44.8	2.9	6.47321	73.5	5	6.80272	85.2	5.1	5.98592	61.4	4.1	6.67752
60 mM NaCl + 0.2 µM KIO3	60 mM	0.2 µM	71.3	5.1	7.15288	60.1	4.7	7.8203	64	5	7.8125	71	4.8	6.76056	54.4	3.6	6.61765
60 mM NaCl + 0.2 µM KIO3	60 mM	0.2 µM	36.9	3	8.13008	32	2.9	9.0625	80.4	6.3	7.83582	65.6	4.7	7.16463	57.4	3.7	6.44599
60 mM NaCl + 0.2 µM KIO3	60 mM	0.2 µM	77.4	5.5	7.10594	57.6	4.7	8.15972	97.8	6.2	6.33947	64.3	4.7	7.30949	73.3	5.1	6.95771
60 mM NaCl + 0.2 µM KIO3	60 mM	0.2 µM	80.7	6.5	8.05452	56.6	4.5	7.95053	88.5	6.4	7.23164	84.3	5.5	6.52432	92.4	5.9	6.38528
60 mM NaCl + 0.2 µM KIO3	60 mM	0.2 µM	62.7	5.6	8.93142	73.4	5.7	7.76567	82.7	6	7.25514	77.8	5.3	6.81234	77.7	5.1	6.56371
60 mM NaCl + 0.2 µM KIO3	60 mM	0.2 µM	49.4	3.7	7.48988	79.4	6.3	7.93451	72.4	5.5	7.59669	70.2	4.7	6.69516	49.5	3.8	7.67677
60 mM NaCl + 0.2 µM KIO3	60 mM	0.2 µM	67.3	5.9	8.76672	70.2	5	7.12251	67	4.4	6.56716	46.2	2.7	5.84416	48.2	3.6	7.46888
60 mM NaCl + 0.2 µM KIO3	60 mM	0.2 µM	40.3	2.7	6.69975	70.8	5.3	7.48588	52.4	3.6	6.87023	73.3	4.9	6.68486	49.2	3.6	7.31707
60 mM NaCl + 0.2 µM KIO3	60 mM	0.2 µM	73	6	8.21918	70.2	6.2	8.83191	43.4	2.9	6.68203	54.7	3.6	6.58135	35.4	3.1	8.75706
60 mM NaCl + 0.2 µM KIO3	60 mM	0.2 µM	60.4	4	6.62252	61.1	3.9	6.38298	53.1	3.1	5.83804	60.3	4	6.6335	52.4	3.1	5.91603
60 mM NaCl + 0.2 µM KIO3	60 mM	0.2 µM	71.9	6.5	9.04033	48.2	3.7	7.67635	32.4	2.9	8.95062	67.8	5	7.37463	61.2	4.1	6.69935
60 mM NaCl + 0.2 µM KIO3	60 mM	0.2 µM	49.8	3.7	7.42972	54.1	3.1	5.73013	40.1	2.7	6.73317	53.1	4	7.53296	64.1	5	7.80031
60 mM NaCl + 0.2 µM KIO3	60 mM	0.2 µM	79.4	6.5	8.1864	41.7	3.2	7.67386	42.4	3.9	9.19811	59.4	3.8	6.39731	66.6	5.3	7.95796
60 mM NaCl + 0.2 µM KIO3	60 mM	0.2 µM	71.2	5.1	7.16292	48.1	4.4	9.14761	30.4	2.1	6.90789	53.2	4.1	7.70677	66.7	4.4	6.5967
60 mM NaCl + 10 µM KIO3	60 mM	10 µM	52.8	3.9	7.38636	83.9	5.8	6.91299	95.3	6.3	6.6107	82.9	5.7	6.87575	83.8	5.2	6.20525
60 mM NaCl + 10 µM KIO3	60 mM	10 µM	43.6	3.3	7.56881	89.6	6.4	7.14286	101.3	7.1	7.00888	85.9	6.5	7.56694	64.4	3.9	6.0559
60 mM NaCl + 10 µM KIO3	60 mM	10 µM	81.1	7	8.63132	36.6	2.6	7.10383	80.1	5.3	6.61673	60.2	3.9	6.47841	47.8	3.2	6.69456
60 mM NaCl + 10 µM KIO3	60 mM	10 µM	53.5	4.1	7.66355	75.6	5.4	7.14286	75.7	5.2	6.86922	64.8	4.4	6.79012	50.6	3.2	6.32411
60 mM NaCl + 10 µM KIO3	60 mM	10 µM	59.8	4.6	7.69231	74.5	5.2	6.97987	93.1	6.5	6.98174	74.3	4.9	6.59489	72.1	4.5	6.24133
60 mM NaCl + 10 µM KIO3	60 mM	10 µM	63.6	5	7.86164	67.4	4.9	7.27003	89.3	5.7	6.38298	76.4	5.3	6.93717	57.6	3.7	6.42361
60 mM NaCl + 10 µM KIO3	60 mM	10 µM	80.1	5.8	7.24095	68.1	5	7.34214	81.1	5.5	6.78175	86.9	5.7	6.55926	67.6	4	5.91716
60 mM NaCl + 10 µM KIO3	60 mM	10 µM	40.5	2.5	6.17284	83.5	7	8.38323	82.5	6.3	7.63636	80.9	5.7	7.04574	61.7	4.2	6.80713
60 mM NaCl + 10 µM KIO3	60 mM	10 µM	68.1	5	7.34214	83.3	6.9	8.28331	80.6	5.9	7.3201	71.4	5.3	7.42297	73.2	4.9	6.69399
60 mM NaCl + 10 µM KIO3	60 mM	10 µM	73.9	6	8.11908	84.8	6.2	7.31132	83.6	5.3	6.33971	74	4.9	6.62162	57.8	3.5	6.05536
60 mM NaCl + 10 µM KIO3	60 mM	10 µM	70.5	5.8	8.22695	51.5	4	7.76699	86.5	6.2	7.16763	68.1	4.6	6.75477	67.1	4.3	6.40835
60 mM NaCl + 10 µM KIO3	60 mM	10 µM	77.5	6	7.74194	59.4	4.4	7.40741	63.6	4	6.28931	59.6	3.9	6.54362	75.6	5	6.61376
60 mM NaCl + 10 µM KIO3	60 mM	10 µM	87.8	6.8	7.74487	67.3	4.7	6.98366	41.9	2.7	6.44391	73.7	5.1	6.91995	86.1	5.4	6.27178
60 mM NaCl + 10 µM KIO3	60 mM	10 µM	58	4.8	8.27586	53.6	3.8	7.08955	69.6	4.9	7.04023	54.5	3.4	6.23853	56.8	3.5	6.16197
60 mM NaCl + 10 µM KIO3	60 mM	10 µM	57.7	4.9	8.4922	60.7	4.8	7.90774	89.3	6.1	6.83091	78.7	5.1	6.4803	80.9	3.7	4.57355
60 mM NaCl + 10 µM KIO3	60 mM	10 µM	69	5.8	8.4058	80.9	5.5	6.79852	73.6	5.6	7.6087	80.3	5.3	6.60025	77.4	5.3	6.84755
60 mM NaCl + 10 µM KIO3	60 mM	10 µM	63.6	3.7	5.81761	74.6	3.7	4.95979	75.1	6.1	8.1225	74.9	5.5	7.34312	78.3	5.5	7.02427
60 mM NaCl + 10 µM KIO3	60 mM	10 µM	59.3	4.1	6.914	84.5	6.3	7.45562	89.6	7.1	7.92411	72.5	5.1	7.03448	51.7	3.7	7.15667
60 mM NaCl + 10 µM KIO3	60 mM	10 µM	75.1	4.8	6.39148	88.5	6.6	7.45763	93.6	5.8	6.19658	68.4	4.6	6.72515	51.2	3.6	7.03125
60 mM NaCl + 10 µM KIO3	60 mM	10 µM	73.7	5.7	7.73406	74.7	5.7	7.63052	74.6	5.2	6.97051	56.1	3.5	6.23886	61.2	3.7	6.04575
60 mM NaCl + 10 µM KIO3	60 mM	10 µM	60.9	4.6	7.55337	82.1	6.1	7.42996	85.7	5.7	6.65111	49.7	3.3	6.63984	38.2	2.7	7.06806
60 mM NaCl + 10 µM KIO3	60 mM	10 µM	73.1	5.2	7.11354	49.8	3.3	6.62651	67.9	5	7.36377	67.1	4.8	7.1535	43.2	2.8	6.48148
60 mM NaCl + 10 µM KIO3	60 mM	10 µM	82.1	6.9	8.40438	51.6	4	7.75194	68.5	5.1	7.44526	66.1	4.4	6.65658	45.2	3.5	7.74336
60 mM NaCl + 10 µM KIO3	60 mM	10 µM	63.4	4.5	7.09779	66.1	4.3	6.5053	62.2	3.9	6.2701	65.6	4.8	7.31707	51.6	4	7.75194
60 mM NaCl + 10 µM KIO3	60 mM	10 µM	74.1	5.9	7.96221	73	4.9	6.71233	51.9	3.7	7.12909	50.6	4	7.90514	51.8	4.2	8.10811
60 mM NaCl + 10 µM KIO3	60 mM	10 µM	69.3	4.9	7.07071	65.6	4.1	6.25	61.1	5.1	8.34697	46.8	3.2	6.83761	74.6	5.2	6.97051
60 mM NaCl + 10 µM KIO3	60 mM	10 µM	65	5.5	8.46154	62.6	4	6.38978	53.8	3.5	6.50558	43.8	3.2	7.30594	100	7.1	7.1

## Sheet: Fig. 4a
Fig. 4a: fruit iodine content
			Fig. 4a
Treatment	NaCl	KIO3	iodine (µg Kg-1FW)
Control	0 mM	0 µM	42
Control	0 mM	0 µM	21
Control	0 mM	0 µM	31.5
30 mM NaCl + 0 µM KIO3	30 mM	0 µM	25
30 mM NaCl + 0 µM KIO3	30 mM	0 µM	22
30 mM NaCl + 0 µM KIO3	30 mM	0 µM	22
60 mM NaCl + 0 µM KIO3	60 mM	0 µM	33
60 mM NaCl + 0 µM KIO3	60 mM	0 µM	34
60 mM NaCl + 0 µM KIO3	60 mM	0 µM	33
0 mM NaCl + 0.2 µM KIO3	0 mM	0.2 µM	41
0 mM NaCl + 0.2 µM KIO3	0 mM	0.2 µM	45
0 mM NaCl + 0.2 µM KIO3	0 mM	0.2 µM	42
0 mM NaCl + 10 µM KIO3	0 mM	10 µM	78
0 mM NaCl + 10 µM KIO3	0 mM	10 µM	79
0 mM NaCl + 10 µM KIO3	0 mM	10 µM	91
30 mM NaCl + 0.2 µM KIO3	30 mM	0.2 µM	50
30 mM NaCl + 0.2 µM KIO3	30 mM	0.2 µM	30
30 mM NaCl + 0.2 µM KIO3	30 mM	0.2 µM	48
30 mM NaCl + 10 µM KIO3	30 mM	10 µM	92
30 mM NaCl + 10 µM KIO3	30 mM	10 µM	68
30 mM NaCl + 10 µM KIO3	30 mM	10 µM	55
60 mM NaCl + 0.2 µM KIO3	60 mM	0.2 µM	30
60 mM NaCl + 0.2 µM KIO3	60 mM	0.2 µM	47
60 mM NaCl + 0.2 µM KIO3	60 mM	0.2 µM	40
60 mM NaCl + 10 µM KIO3	60 mM	10 µM	56
60 mM NaCl + 10 µM KIO3	60 mM	10 µM	71
60 mM NaCl + 10 µM KIO3	60 mM	10 µM	65

## Sheet: FIg. 4 b
Fig. 4b: fruit firmness
			Fig. 4b
Treatment	NaCl	KIO3	Fruit firmness (Kg cm-2)
Control	0 mM	0 µM	2.4
Control	0 mM	0 µM	2.5
Control	0 mM	0 µM	2.3
Control	0 mM	0 µM	2.4
Control	0 mM	0 µM	1.97
Control	0 mM	0 µM	2.7
Control	0 mM	0 µM	2.35
Control	0 mM	0 µM	1.98
Control	0 mM	0 µM	2.45
Control	0 mM	0 µM	2.38
Control	0 mM	0 µM	2.45
Control	0 mM	0 µM	2.37
30 mM NaCl + 0 µM KIO3	30 mM	0 µM	2.68
30 mM NaCl + 0 µM KIO3	30 mM	0 µM	2.6
30 mM NaCl + 0 µM KIO3	30 mM	0 µM	2.69
30 mM NaCl + 0 µM KIO3	30 mM	0 µM	2.64
30 mM NaCl + 0 µM KIO3	30 mM	0 µM	2.48
30 mM NaCl + 0 µM KIO3	30 mM	0 µM	2.24
30 mM NaCl + 0 µM KIO3	30 mM	0 µM	2.4
30 mM NaCl + 0 µM KIO3	30 mM	0 µM	2.37
30 mM NaCl + 0 µM KIO3	30 mM	0 µM	2.3
30 mM NaCl + 0 µM KIO3	30 mM	0 µM	2.28
30 mM NaCl + 0 µM KIO3	30 mM	0 µM	2.6
30 mM NaCl + 0 µM KIO3	30 mM	0 µM	2.6
60 mM NaCl + 0 µM KIO3	60 mM	0 µM	2.82
60 mM NaCl + 0 µM KIO3	60 mM	0 µM	2.54
60 mM NaCl + 0 µM KIO3	60 mM	0 µM	2.7
60 mM NaCl + 0 µM KIO3	60 mM	0 µM	2.4
60 mM NaCl + 0 µM KIO3	60 mM	0 µM	2.06
60 mM NaCl + 0 µM KIO3	60 mM	0 µM	1.98
60 mM NaCl + 0 µM KIO3	60 mM	0 µM	2.94
60 mM NaCl + 0 µM KIO3	60 mM	0 µM	2.94
60 mM NaCl + 0 µM KIO3	60 mM	0 µM	2.94
60 mM NaCl + 0 µM KIO3	60 mM	0 µM	2.84
60 mM NaCl + 0 µM KIO3	60 mM	0 µM	2.68
60 mM NaCl + 0 µM KIO3	60 mM	0 µM	2.8
0 mM NaCl + 0.2 µM KIO3	0 mM	0.2 µM	1.74
0 mM NaCl + 0.2 µM KIO3	0 mM	0.2 µM	1.23
0 mM NaCl + 0.2 µM KIO3	0 mM	0.2 µM	2.43
0 mM NaCl + 0.2 µM KIO3	0 mM	0.2 µM	2.18
0 mM NaCl + 0.2 µM KIO3	0 mM	0.2 µM	2.4
0 mM NaCl + 0.2 µM KIO3	0 mM	0.2 µM	2.84
0 mM NaCl + 0.2 µM KIO3	0 mM	0.2 µM	2.68
0 mM NaCl + 0.2 µM KIO3	0 mM	0.2 µM	2.32
0 mM NaCl + 0.2 µM KIO3	0 mM	0.2 µM	2.23
0 mM NaCl + 0.2 µM KIO3	0 mM	0.2 µM	2.8
0 mM NaCl + 0.2 µM KIO3	0 mM	0.2 µM	2.56
0 mM NaCl + 0.2 µM KIO3	0 mM	0.2 µM	1.84
0 mM NaCl + 10 µM KIO3	0 mM	10 µM	2.99
0 mM NaCl + 10 µM KIO3	0 mM	10 µM	2.68
0 mM NaCl + 10 µM KIO3	0 mM	10 µM	2.64
0 mM NaCl + 10 µM KIO3	0 mM	10 µM	2.67
0 mM NaCl + 10 µM KIO3	0 mM	10 µM	2.84
0 mM NaCl + 10 µM KIO3	0 mM	10 µM	2.9
0 mM NaCl + 10 µM KIO3	0 mM	10 µM	2.3
0 mM NaCl + 10 µM KIO3	0 mM	10 µM	2.86
0 mM NaCl + 10 µM KIO3	0 mM	10 µM	2.87
0 mM NaCl + 10 µM KIO3	0 mM	10 µM	2.2
0 mM NaCl + 10 µM KIO3	0 mM	10 µM	2.7
0 mM NaCl + 10 µM KIO3	0 mM	10 µM	2.85
30 mM NaCl + 0.2 µM KIO3	30 mM	0.2 µM	2.87
30 mM NaCl + 0.2 µM KIO3	30 mM	0.2 µM	2.96
30 mM NaCl + 0.2 µM KIO3	30 mM	0.2 µM	2.48
30 mM NaCl + 0.2 µM KIO3	30 mM	0.2 µM	2.57
30 mM NaCl + 0.2 µM KIO3	30 mM	0.2 µM	2.53
30 mM NaCl + 0.2 µM KIO3	30 mM	0.2 µM	2.38
30 mM NaCl + 0.2 µM KIO3	30 mM	0.2 µM	2.45
30 mM NaCl + 0.2 µM KIO3	30 mM	0.2 µM	1.97
30 mM NaCl + 0.2 µM KIO3	30 mM	0.2 µM	2.39
30 mM NaCl + 0.2 µM KIO3	30 mM	0.2 µM	2.44
30 mM NaCl + 0.2 µM KIO3	30 mM	0.2 µM	2.73
30 mM NaCl + 0.2 µM KIO3	30 mM	0.2 µM	2.64
30 mM NaCl + 10 µM KIO3	30 mM	10 µM	2.8
30 mM NaCl + 10 µM KIO3	30 mM	10 µM	3.2
30 mM NaCl + 10 µM KIO3	30 mM	10 µM	2.9
30 mM NaCl + 10 µM KIO3	30 mM	10 µM	2.58
30 mM NaCl + 10 µM KIO3	30 mM	10 µM	2.84
30 mM NaCl + 10 µM KIO3	30 mM	10 µM	2.8
30 mM NaCl + 10 µM KIO3	30 mM	10 µM	2.82
30 mM NaCl + 10 µM KIO3	30 mM	10 µM	2.87
30 mM NaCl + 10 µM KIO3	30 mM	10 µM	3.02
30 mM NaCl + 10 µM KIO3	30 mM	10 µM	2.98
30 mM NaCl + 10 µM KIO3	30 mM	10 µM	2.87
30 mM NaCl + 10 µM KIO3	30 mM	10 µM	2.98
60 mM NaCl + 0.2 µM KIO3	60 mM	0.2 µM	2.48
60 mM NaCl + 0.2 µM KIO3	60 mM	0.2 µM	2.89
60 mM NaCl + 0.2 µM KIO3	60 mM	0.2 µM	2.5
60 mM NaCl + 0.2 µM KIO3	60 mM	0.2 µM	2.9
60 mM NaCl + 0.2 µM KIO3	60 mM	0.2 µM	2.67
60 mM NaCl + 0.2 µM KIO3	60 mM	0.2 µM	2.58
60 mM NaCl + 0.2 µM KIO3	60 mM	0.2 µM	2.98
60 mM NaCl + 0.2 µM KIO3	60 mM	0.2 µM	2.8
60 mM NaCl + 0.2 µM KIO3	60 mM	0.2 µM	2.9
60 mM NaCl + 0.2 µM KIO3	60 mM	0.2 µM	2.65
60 mM NaCl + 0.2 µM KIO3	60 mM	0.2 µM	2.85
60 mM NaCl + 0.2 µM KIO3	60 mM	0.2 µM	2.7
60 mM NaCl + 10 µM KIO3	60 mM	10 µM	2.73
60 mM NaCl + 10 µM KIO3	60 mM	10 µM	2.98
60 mM NaCl + 10 µM KIO3	60 mM	10 µM	2.34
60 mM NaCl + 10 µM KIO3	60 mM	10 µM	2.89
60 mM NaCl + 10 µM KIO3	60 mM	10 µM	2.4
60 mM NaCl + 10 µM KIO3	60 mM	10 µM	2.9
60 mM NaCl + 10 µM KIO3	60 mM	10 µM	2.94
60 mM NaCl + 10 µM KIO3	60 mM	10 µM	2.5
60 mM NaCl + 10 µM KIO3	60 mM	10 µM	2.94
60 mM NaCl + 10 µM KIO3	60 mM	10 µM	2.8
60 mM NaCl + 10 µM KIO3	60 mM	10 µM	2.3
60 mM NaCl + 10 µM KIO3	60 mM	10 µM	3.1

## Sheet: Fig. 4 c
Fig. 4c: Brix°
			Fig. 4c
Treatment	NaCl	KIO3	Fruit °Brix
Control	0 mM	0 µM	5
Control	0 mM	0 µM	5
Control	0 mM	0 µM	5
30 mM NaCl + 0 µM KIO3	30 mM	0 µM	5.2
30 mM NaCl + 0 µM KIO3	30 mM	0 µM	5.2
30 mM NaCl + 0 µM KIO3	30 mM	0 µM	5.1
60 mM NaCl + 0 µM KIO3	60 mM	0 µM	6
60 mM NaCl + 0 µM KIO3	60 mM	0 µM	6
60 mM NaCl + 0 µM KIO3	60 mM	0 µM	6.2
0 mM NaCl + 0.2 µM KIO3	0 mM	0.2 µM	5
0 mM NaCl + 0.2 µM KIO3	0 mM	0.2 µM	4.9
0 mM NaCl + 0.2 µM KIO3	0 mM	0.2 µM	4.9
0 mM NaCl + 10 µM KIO3	0 mM	10 µM	4.5
0 mM NaCl + 10 µM KIO3	0 mM	10 µM	4.5
0 mM NaCl + 10 µM KIO3	0 mM	10 µM	4.7
30 mM NaCl + 0.2 µM KIO3	30 mM	0.2 µM	5
30 mM NaCl + 0.2 µM KIO3	30 mM	0.2 µM	5
30 mM NaCl + 0.2 µM KIO3	30 mM	0.2 µM	5
30 mM NaCl + 10 µM KIO3	30 mM	10 µM	5
30 mM NaCl + 10 µM KIO3	30 mM	10 µM	4.8
30 mM NaCl + 10 µM KIO3	30 mM	10 µM	4.8
60 mM NaCl + 0.2 µM KIO3	60 mM	0.2 µM	5.3
60 mM NaCl + 0.2 µM KIO3	60 mM	0.2 µM	5.6
60 mM NaCl + 0.2 µM KIO3	60 mM	0.2 µM	5.6
60 mM NaCl + 10 µM KIO3	60 mM	10 µM	5.5
60 mM NaCl + 10 µM KIO3	60 mM	10 µM	5.5
60 mM NaCl + 10 µM KIO3	60 mM	10 µM	5.5

## Sheet: Fig. 4d
Fig. 4d: fruit titratable acidity (T.A.)
			Fig. 4d
Treatment	NaCl	KIO3	T.A.
Control	0 mM	0 µM	0.7
Control	0 mM	0 µM	0.56
Control	0 mM	0 µM	0.66
30 mM NaCl + 0 µM KIO3	30 mM	0 µM	0.6
30 mM NaCl + 0 µM KIO3	30 mM	0 µM	0.54
30 mM NaCl + 0 µM KIO3	30 mM	0 µM	0.69
60 mM NaCl + 0 µM KIO3	60 mM	0 µM	0.6
60 mM NaCl + 0 µM KIO3	60 mM	0 µM	0.54
60 mM NaCl + 0 µM KIO3	60 mM	0 µM	0.69
0 mM NaCl + 0.2 µM KIO3	0 mM	0.2 µM	0.65
0 mM NaCl + 0.2 µM KIO3	0 mM	0.2 µM	0.63
0 mM NaCl + 0.2 µM KIO3	0 mM	0.2 µM	0.6
0 mM NaCl + 10 µM KIO3	0 mM	10 µM	0.65
0 mM NaCl + 10 µM KIO3	0 mM	10 µM	0.58
0 mM NaCl + 10 µM KIO3	0 mM	10 µM	0.63
30 mM NaCl + 0.2 µM KIO3	30 mM	0.2 µM	0.63
30 mM NaCl + 0.2 µM KIO3	30 mM	0.2 µM	0.6
30 mM NaCl + 0.2 µM KIO3	30 mM	0.2 µM	0.63
30 mM NaCl + 10 µM KIO3	30 mM	10 µM	0.59
30 mM NaCl + 10 µM KIO3	30 mM	10 µM	0.57
30 mM NaCl + 10 µM KIO3	30 mM	10 µM	0.63
60 mM NaCl + 0.2 µM KIO3	60 mM	0.2 µM	0.62
60 mM NaCl + 0.2 µM KIO3	60 mM	0.2 µM	0.64
60 mM NaCl + 0.2 µM KIO3	60 mM	0.2 µM	0.59
60 mM NaCl + 10 µM KIO3	60 mM	10 µM	0.61
60 mM NaCl + 10 µM KIO3	60 mM	10 µM	0.59
60 mM NaCl + 10 µM KIO3	60 mM	10 µM	0.64

[truncated: 6 more sheets: FIg. 5, FIg.6, Supp. Fig. S1, Supp. Fig. S2 , Supp. Fig. S3, Supp. Fig. S4]
